# Supplementary material for: The impact of carbon information disclosure on corporate green technology innovation in the context of “dual carbon”—— Based on data from heavily polluting industries
Source: PLoS One. 2025 Mar 13;20(3):e0319997. doi: 10.1371/journal.pone.0319997 (PMC11906053; doi:10.1371/journal.pone.0319997)
Supplement: S1 File — The data were collected from the China Stock Market & Accounting Research Database (CSMAR) and the China Environmental Statistics Database from 2017 to 2021. This dataset supports the analysis of the relationship between carbon disclosure and green technology innovation. (ZIP) [file pone.0319997.s001.zip]

Archive with 5 entries (4 files):
- S1_File/
- S1_File/S1A_Table Explanatory variables.xlsx
- S1_File/S1B_Table Control variables.xlsx
- S1_File/S1C_Table Mediating variable.xlsx
- S1_File/S1D_Table Explained variable.xlsx
