# Supplementary material for: The impact of carbon information disclosure on corporate green technology innovation in the context of “dual carbon”—— Based on data from heavily polluting industries
Source: PLoS One. 2025 Mar 13;20(3):e0319997. doi: 10.1371/journal.pone.0319997 (PMC11906053; doi:10.1371/journal.pone.0319997)
Supplement: S1 File — The data were collected from the China Stock Market & Accounting Research Database (CSMAR) and the China Environmental Statistics Database from 2017 to 2021. This dataset supports the analysis of the relationship between carbon disclosure and green technology innovation. (ZIP) [file pone.0319997.s001.zip › S1_File/S1A_Table Explanatory variables.xlsx]

## Sheet: Sheet4
Source	Certification	GRI	ShareholdersProtection	CreditorProtection	StaffProtection	DeliveryProtection	CustomerProtection	EnvironmentProtection	PublicRelations	SystemConstruction	WorkSafety	Deficiency	IsMandatoryDisclose	ProjectValue	EPtConcept	EPGoal	EPManSysSchema	EPEduTrain	EPSpecialAct	EnvEventEmergMech	EPHonorReward	ThreeSimultaneity
1	2	1	1	2	1	1	1	1	1	2	1	2	1	300	1	0	0	0	0	0	1	0
1	2	1	1	2	1	1	1	1	1	2	1	2	1	3734	1	1	1	1	1	1	0	0
1	2	1	1	2	1	1	1	1	1	2	1	2	1	18673	1	1	1	1	1	1	1	0
1	2	1	1	2	1	1	1	1	1	2	1	2	1	7320	1	1	1	1	1	0	1	0
1	2	1	1	1	1	1	1	1	1	2	1	2	1	4222	1	1	1	0	1	1	1	0
0	2	2	2	2	2	2	2	1	1	2	2	2	2	710.35	0	0	0	0	0	0	0	0
0	2	2	2	2	2	2	2	1	1	2	2	2	2	4.17	0	0	0	0	0	0	0	0
0	2	2	2	2	2	2	2	1	2	2	2	2	2	808.39	0	0	0	0	0	0	0	0
0	2	2	2	2	2	2	2	1	1	2	2	2	2	29005	0	0	0	0	0	0	0	0
0	2	2	2	2	2	2	2	2	1	2	2	2	2	527.26	0	0	0	0	0	0	0	0
1	2	2	1	1	1	1	1	1	1	1	1	2	2	0.0264	1	0	0	0	0	0	1	0
1	2	2	1	1	1	1	2	1	1	1	1	2	2	626.93	1	0	0	0	1	0	1	0
1	2	2	1	1	1	1	1	1	1	2	1	2	2	31811	0	0	0	0	0	0	1	0
1	2	2	1	1	1	1	1	1	1	2	1	2	2	545593	1	1	0	0	1	0	0	0
1	2	2	1	1	1	1	1	1	1	2	1	2	2	36723	1	0	0	0	0	0	0	0
0	2	2	1	1	1	2	2	1	2	2	1	2	2	93566	0	0	0	0	0	0	0	0
0	2	2	1	1	1	2	2	1	1	2	1	2	2	7961956	0	0	0	0	0	0	0	0
0	2	2	1	1	1	2	2	1	2	2	2	2	2	227	0	0	1	0	1	0	0	0
0	2	2	1	1	1	2	2	1	1	2	1	2	2	78740	0	0	1	0	0	0	0	0
0	2	2	2	2	1	2	2	1	1	2	2	2	2	7655495	1	0	1	0	0	0	0	0
1	2	2	1	1	1	1	1	1	1	1	2	1	1	6.95	0	0	0	0	0	0	0	0
1	2	2	1	1	1	1	1	1	1	2	2	2	2	1700	0	0	0	0	0	0	0	0
1	2	2	1	1	1	2	1	1	1	2	2	2	2	6945078	0	0	0	0	0	0	0	0
1	2	2	1	1	1	1	1	1	1	2	1	2	2	771.7	0	0	0	0	0	0	0	0
1	2	2	1	1	1	1	1	1	1	2	1	2	2	130216	0	0	0	0	0	0	0	0
0	2	2	2	2	2	2	2	1	2	2	2	2	2	14.47	0	0	0	0	0	0	0	0
0	2	2	2	2	2	2	2	2	1	2	2	2	2	108000	0	0	0	0	0	0	0	0
0	2	2	2	2	2	2	2	1	1	2	2	2	2	36778.4	0	0	0	0	0	0	0	0
0	2	2	2	2	2	2	2	2	1	2	2	2	2	234	0	0	0	0	0	0	0	0
0	2	2	1	1	1	2	2	1	1	2	1	2	2	104901	0	0	0	0	0	0	0	0
0	2	2	2	2	2	2	2	2	1	2	1	2	2	691.35	0	0	0	0	0	0	0	0
0	2	2	2	2	1	2	2	1	1	2	2	2	2	249.98	0	0	0	0	0	0	0	0
0	2	2	2	2	1	2	2	1	1	2	2	2	2	7.05	1	0	0	0	0	0	0	0
0	2	2	2	2	1	2	2	1	1	2	2	2	2	18.33	0	0	0	0	0	0	0	0
0	2	2	2	2	1	2	2	1	1	2	2	2	2	753464	1	0	0	0	0	0	0	0
1	2	2	1	1	1	1	1	1	1	2	1	2	2	128000	1	0	1	0	1	1	1	0
1	2	2	1	1	1	2	1	1	1	2	1	2	2	1766.5	1	0	1	0	1	1	0	0
1	2	2	1	1	1	1	1	1	1	1	1	2	2	10424.5	1	0	0	0	0	0	0	1
1	2	2	1	1	1	1	1	1	1	2	1	2	2	2019.5	0	0	1	0	0	0	0	0
1	2	2	1	1	1	1	1	1	1	2	1	2	2	12642.4	0	0	0	0	0	0	0	0
0	2	2	2	2	2	2	2	2	2	2	2	2	2	31.1	0	0	0	0	0	0	0	0
0	2	2	2	2	2	2	2	1	1	2	2	2	2	1129.4	0	0	0	0	0	0	0	0
0	2	2	2	2	2	2	2	1	2	2	2	2	2	316.1	0	0	0	0	0	0	0	0
0	2	2	2	2	2	2	2	1	1	2	2	2	2	3306.3	0	0	0	0	0	0	0	0
0	2	2	2	2	2	2	2	1	2	2	2	2	2	14.5	0	0	0	0	0	0	0	0
0	2	2	1	1	1	1	1	1	2	2	1	2	2	36.3	0	0	0	0	0	0	0	0
0	2	2	1	1	1	1	1	1	1	2	1	2	2	2976	0	0	0	0	0	0	0	0
0	2	2	1	1	1	1	1	1	1	2	1	2	2	43.1	0	0	0	0	0	0	0	0
0	2	2	1	1	1	1	1	1	1	2	1	2	2	131.4	0	0	0	0	0	0	0	0
0	2	2	1	1	1	1	1	1	1	2	1	2	2	4372.4	0	0	0	0	0	0	0	0
0	2	2	2	2	2	2	2	2	2	2	2	2	2	91.5	1	0	0	0	0	0	0	0
0	2	2	2	2	2	2	2	1	1	2	2	2	2	23.28	0	0	0	0	0	0	0	0
0	2	2	2	2	2	2	2	2	2	2	2	2	2	50.53	0	0	0	0	0	0	0	0
0	2	2	2	2	2	2	2	2	1	2	2	2	2	10.58	0	0	0	0	0	0	0	0
0	2	2	1	1	1	1	1	2	2	2	2	2	2	1.33	0	0	0	0	0	0	0	0
0	2	2	1	2	1	2	2	2	2	2	1	2	2	100	0	0	0	0	0	0	0	0
0	2	2	2	2	1	2	2	2	2	2	1	2	2	73.3	0	0	0	0	0	0	0	0
0	2	2	1	1	1	2	1	1	2	2	2	2	2	90	1	0	0	0	0	0	0	0
1	2	1	1	1	1	2	1	1	1	1	1	2	2	22	1	0	1	0	1	1	0	0
0	2	2	1	1	1	2	2	1	1	2	2	2	2	37.4	1	0	0	0	0	0	0	0
0	2	2	1	1	1	2	1	1	1	2	1	2	2	952.11	1	0	0	0	0	0	0	0
0	2	2	1	1	1	2	1	1	1	2	2	2	2	3466.9	1	0	0	0	0	0	0	0
0	2	2	2	2	2	2	2	2	2	2	2	2	2	34.7	0	0	0	0	0	0	0	0
0	2	2	2	2	2	2	2	2	2	2	2	2	2	46.7	0	0	0	0	0	0	0	0
0	2	2	2	2	2	2	2	1	2	2	2	2	2	1704.6	0	0	0	0	0	0	0	0
0	2	2	2	2	2	2	2	1	2	2	2	2	2	75.3	0	0	0	0	0	0	0	0
0	2	2	2	2	2	2	2	1	1	2	2	2	2	20.8	0	0	0	0	0	0	0	0
1	2	2	1	2	1	1	1	1	1	2	1	2	2	24.6	1	0	1	0	0	0	0	0
1	2	2	1	1	1	1	1	1	1	2	1	2	2	2	1	0	1	0	0	0	0	0
1	2	2	1	1	1	1	1	1	1	2	1	2	2	5606	1	0	1	0	0	1	1	0
1	2	2	1	1	1	1	1	1	1	2	1	2	2	131	1	1	0	0	0	1	0	0
1	2	2	1	1	1	1	1	1	1	2	1	2	2	6278.94	1	0	1	0	0	0	0	0
0	2	2	2	2	1	1	1	1	2	2	1	2	2	23073.7	0	0	0	0	0	0	0	0
0	2	2	1	2	1	2	2	1	1	2	2	2	2	1224.94	0	0	0	0	0	0	0	0
0	2	2	1	2	1	2	2	1	1	2	2	2	2	3274.29	0	0	0	0	0	0	0	0
0	2	2	2	2	1	2	2	1	1	2	2	2	2	1779.71	0	0	0	0	0	0	0	0
0	2	2	1	2	1	2	2	1	1	2	2	2	2	2073.01	0	0	0	0	0	0	0	0
0	2	2	1	2	1	2	2	1	1	2	1	2	2	1.09382e+06	0	0	0	0	0	0	1	0
1	2	2	1	1	1	1	1	2	1	2	1	2	2	20020.3	0	0	0	0	0	0	0	0
1	2	2	1	1	1	1	1	1	1	1	1	2	2	594689	0	0	1	0	0	0	0	0
1	2	2	1	1	1	1	1	1	1	2	1	2	2	155708	0	0	1	0	0	1	0	0
1	2	2	1	1	1	1	1	1	1	2	1	2	2	11848.6	0	0	1	0	0	0	0	0
1	2	2	1	1	1	1	1	1	1	2	1	2	2	2084.09	0	0	1	0	0	0	0	0
1	2	2	1	2	1	2	2	1	1	2	1	2	2	9766.24	1	0	0	0	1	1	1	0
1	2	2	2	2	1	2	2	1	1	1	1	2	2	271368	1	1	0	0	0	0	1	0
1	2	2	1	1	1	1	1	1	1	1	1	2	2	195.48	1	0	1	0	1	0	1	0
1	2	2	1	1	1	1	2	1	1	1	1	2	2	1.0471	1	1	1	1	1	1	0	0
1	2	1	1	1	1	1	1	1	1	2	1	2	2	0.8429	1	0	1	0	1	0	1	0
1	2	2	1	1	1	1	1	1	1	1	1	2	2	0.0186	1	0	0	0	1	0	0	0
1	2	2	1	2	1	2	1	1	1	1	1	2	2	0.0155	1	0	1	0	0	0	0	0
1	2	1	1	1	1	1	1	1	1	1	1	2	2	0.0045	1	0	1	0	0	0	0	0
1	2	1	1	1	1	2	1	1	1	1	1	2	2	0.0036	1	0	1	0	0	0	0	0
1	2	1	1	1	1	1	1	1	1	1	1	2	2	0.0056	1	0	1	0	0	0	0	0
0	2	2	2	1	1	1	1	2	1	2	2	2	2	0.004	0	0	0	0	0	0	0	0
0	2	2	2	1	1	1	1	2	1	2	2	2	2	3702.7	0	0	0	0	0	0	0	0
0	2	2	2	1	1	1	1	2	1	2	2	2	2	23056.5	1	0	0	0	0	0	0	0
0	2	2	1	1	1	1	1	1	1	2	2	2	2	1343.84	0	0	0	0	0	0	0	0
0	2	2	1	1	1	1	1	1	1	2	2	2	2	180.528	0	0	0	0	0	0	0	0
0	2	2	1	1	1	1	1	1	2	2	1	2	2	1108.18	1	0	0	0	0	0	0	0
0	2	2	1	1	1	1	1	1	2	2	1	2	2	101.43	1	0	0	0	0	0	0	0
0	2	2	1	1	1	1	1	1	2	2	1	2	2	357.07	1	0	0	0	0	1	0	0
0	2	2	1	1	1	1	1	1	1	2	1	2	2	649.67	1	0	0	0	0	0	0	0
0	2	2	1	1	1	1	1	1	1	2	1	2	2	4606.95	1	0	1	0	0	0	0	0
1	2	2	1	2	1	1	1	1	1	2	1	2	2	856720	1	0	0	0	0	0	0	0
1	2	2	1	2	1	1	1	1	1	1	1	2	2	4008	1	0	0	1	1	0	0	0
1	2	2	1	1	1	1	1	1	1	1	1	2	2	436460	1	0	1	1	1	1	1	0
1	2	2	1	1	1	2	1	1	1	1	1	2	2	100958	1	0	1	1	0	1	1	0
1	2	1	1	1	1	1	1	1	1	2	1	2	2	2158.32	1	1	1	0	1	0	1	0
0	2	2	1	2	1	2	1	1	2	2	1	2	2	11469.3	0	0	0	0	0	0	0	0
0	2	2	1	2	1	2	1	1	1	2	1	2	2	257849	0	0	0	0	0	0	0	0
0	2	2	1	2	1	2	1	1	1	2	1	2	2	5598	0	0	0	0	0	0	0	0
1	2	2	1	1	1	1	1	1	1	1	1	2	2	228	1	0	0	0	0	0	0	0
1	2	2	1	1	1	1	1	1	1	2	1	2	2	195	1	0	1	1	1	1	0	1
0	2	2	1	1	1	1	1	1	1	2	2	2	2	5	0	0	0	0	0	0	0	0
0	2	2	1	1	1	1	1	2	1	2	2	2	2	8	0	0	0	0	0	0	0	0
0	2	2	1	1	1	2	1	1	1	2	2	2	2	21281	0	0	0	0	0	0	0	0
0	2	2	1	1	1	1	1	2	1	2	2	2	2	1	0	0	0	0	0	0	0	0
1	2	2	1	1	1	1	1	1	1	2	2	2	2	8	1	0	1	0	1	0	0	1
1	2	2	1	2	1	1	1	1	1	2	1	2	2	3	1	1	0	1	1	1	1	1
1	2	2	1	1	1	1	1	1	1	2	1	2	2	22847	1	0	1	1	1	0	0	1
1	2	2	1	1	1	1	1	1	1	1	1	2	2	12675	1	0	1	1	1	0	1	1
1	2	2	1	1	1	1	1	1	1	2	1	2	2	10.7	1	0	0	0	0	0	0	0
1	2	2	1	1	1	1	1	1	1	2	1	2	2	4.1	1	0	1	1	1	1	1	1
0	2	2	1	1	1	2	2	2	1	2	2	2	2	4	0	0	0	0	0	0	0	0
0	2	2	1	1	1	2	2	2	1	2	2	2	2	36	0	0	0	0	0	0	0	0
0	2	2	2	2	1	2	2	2	1	2	2	2	2	23	0	0	0	0	0	0	0	0
0	2	2	2	2	1	2	2	1	1	2	2	2	2	240	0	0	0	0	0	0	0	0
0	2	2	2	2	1	2	2	1	1	2	2	2	2	2.61	0	0	0	0	0	0	0	0
0	2	2	2	1	2	2	2	1	1	2	1	2	2	6.38	1	0	0	0	0	1	1	0
0	2	2	1	1	1	2	2	1	1	2	1	2	2	0.014	1	1	0	0	0	1	1	0
0	2	2	1	1	1	2	2	1	1	2	1	2	2	89	1	1	0	0	0	1	1	0
0	2	2	1	1	1	2	2	1	1	2	1	2	2	0.0206	1	0	0	0	0	1	0	0
0	2	2	1	2	1	2	2	1	1	2	1	2	2	73.0461	1	0	0	0	0	1	0	0
0	2	2	1	1	1	2	1	1	1	2	2	2	2	1098.21	0	0	0	0	0	0	0	0
0	2	2	2	2	2	2	2	2	2	2	2	2	2	0.0218	0	0	0	0	0	0	0	0
0	2	2	1	1	1	2	1	2	2	2	2	2	2	45.51	0	0	0	0	0	0	0	0
0	2	2	1	1	1	2	1	2	2	2	2	2	2	1663.6	0	0	0	0	0	0	0	0
0	2	2	1	1	1	2	1	1	2	2	2	2	2	0.0205	0	0	0	0	0	0	0	0
1	2	1	1	1	1	1	1	1	1	2	1	2	2	37.2	1	0	1	1	0	0	0	1
1	2	1	1	1	1	1	1	1	1	1	1	2	2	1224.19	1	1	1	1	1	0	0	0
1	2	1	1	1	1	1	1	1	1	1	1	1	2	0.5	1	1	1	1	1	1	1	0
1	2	1	1	1	1	1	1	1	1	1	1	2	2	0.5	1	1	1	0	0	1	0	0
1	2	1	1	1	1	1	1	1	1	1	1	2	2	0.5	1	1	1	1	1	1	1	0
0	2	2	2	2	2	2	2	1	1	2	2	2	2	60	0	0	0	0	0	0	0	0
0	2	2	2	2	2	2	2	1	1	2	2	2	2	56	0	0	0	0	0	0	1	0
0	2	2	2	2	2	2	2	1	1	2	2	2	2	33.73	0	0	0	0	0	0	1	0
0	2	2	2	2	2	2	2	1	1	2	2	2	2	411	0	0	0	0	0	0	0	0
1	2	2	1	1	1	1	1	1	1	2	1	2	2	95	1	1	1	1	1	1	1	0
0	2	2	2	2	1	2	2	1	1	2	2	2	2	85	0	0	0	0	0	0	0	0
0	2	2	2	2	1	2	2	1	1	2	2	2	2	100	1	0	0	0	0	0	0	0
0	2	2	2	2	1	2	2	2	1	2	2	2	2	256.82	0	0	0	0	0	0	0	0
0	2	2	2	2	1	2	2	1	1	2	1	2	2	100	0	0	0	0	0	0	0	0
0	2	2	2	2	1	2	2	1	1	2	1	2	2	95	0	0	0	0	0	0	0	0
0	2	2	2	2	2	2	2	2	2	2	2	2	2	85	0	0	0	0	0	0	0	0
0	2	2	2	2	2	2	2	1	1	2	2	2	2	324.57	0	0	0	0	0	0	0	0
0	2	2	1	1	1	2	1	1	1	2	2	2	2	10550	0	0	0	1	0	1	0	1
0	2	2	1	1	1	2	1	1	2	2	2	2	2	100	0	0	0	0	0	1	0	0
0	2	2	1	1	1	2	1	1	2	2	2	2	2	20	0	0	1	0	0	1	0	0
0	2	2	1	1	1	2	1	1	1	2	2	2	2	11	0	0	0	0	0	0	0	0
0	2	2	1	1	1	2	1	1	1	2	2	2	2	7.55	1	0	0	0	0	1	0	0
0	2	2	1	1	1	1	1	1	1	2	1	2	2	70	0	0	0	0	0	0	0	0
0	2	2	1	1	1	1	1	1	1	2	1	2	2	47.7	0	0	0	0	0	0	0	0
0	2	2	1	1	1	1	1	1	1	2	1	2	2	98	0	0	0	0	0	0	0	0
0	2	2	1	1	1	1	1	1	1	2	1	2	2	88	0	0	0	0	0	0	0	0
0	2	2	1	1	1	1	1	1	1	2	2	2	2	99.8	0	0	0	0	0	0	0	0
0	2	2	1	1	1	2	1	1	1	2	2	2	2	100	0	0	0	0	0	0	0	0
0	2	2	1	1	1	2	1	2	1	2	2	2	2	100	1	0	0	0	0	0	0	0
0	2	2	1	1	1	2	2	1	2	2	2	2	2	95	1	0	0	0	0	0	0	0
0	2	2	1	1	1	2	2	1	1	2	2	2	2	85	1	0	0	0	0	0	0	0
0	2	2	1	1	1	2	2	1	1	2	1	2	2	580.52	1	0	1	0	0	0	0	0
1	2	1	1	2	1	1	1	1	1	2	1	2	2	6.45	1	1	1	0	1	1	1	0
1	2	1	1	2	1	1	1	1	1	2	1	2	1	22600	1	0	1	0	1	1	0	0
1	2	1	1	2	1	1	1	1	1	2	1	2	1	9580	1	1	1	1	1	1	0	0
1	2	1	1	1	1	1	1	1	1	2	1	2	2	27	1	1	1	1	1	0	1	0
1	2	1	1	1	1	1	1	1	1	2	1	2	2	100	1	1	1	1	1	1	1	0
0	2	2	2	2	1	2	2	1	1	2	1	2	2	95	0	0	0	0	0	0	0	0
1	2	2	1	2	1	1	1	1	1	2	1	2	2	85	1	0	0	0	0	0	1	0
1	2	2	1	1	1	1	1	1	1	2	1	2	2	100	1	0	1	0	0	0	0	0
1	2	2	1	1	1	1	1	1	1	2	1	2	2	310	1	0	0	0	0	0	0	0
1	2	2	1	1	1	1	1	1	1	2	1	2	2	8	1	0	1	0	0	0	0	0
0	2	2	1	1	1	2	2	1	2	2	2	2	2	21	0	0	0	0	0	0	0	0
0	2	2	1	1	1	2	2	1	1	2	2	2	2	656	0	0	0	0	0	0	0	0
0	2	2	1	1	1	2	2	1	1	2	2	2	2	311	0	0	0	0	0	0	0	0
0	2	2	1	1	1	2	1	1	1	2	1	2	2	200	0	0	0	0	0	0	0	0
0	2	2	1	1	1	2	2	1	1	2	2	2	2	0	0	0	0	0	0	0	0	0
0	2	2	2	2	2	2	2	1	1	2	2	2	2	21	0	0	0	0	0	0	0	0
0	2	2	2	2	2	2	2	2	1	2	2	2	2	100	0	0	0	0	0	0	0	0
0	2	2	2	2	2	2	2	2	1	2	2	2	2	100	0	0	0	0	0	0	1	0
0	2	2	2	2	2	2	2	1	1	2	2	2	2	100	0	0	0	0	0	0	0	0
0	2	2	2	2	2	2	2	1	1	2	2	2	2	32.89	1	0	0	0	0	0	0	0
0	2	2	1	2	2	2	2	1	1	2	2	2	2	21	1	0	0	0	0	1	0	0
0	2	2	1	2	2	2	2	1	1	2	2	2	2	307.51	0	0	0	0	0	1	0	0
0	2	2	2	2	2	2	2	1	1	2	2	2	2	246.7	1	0	0	0	0	1	0	0
0	2	2	2	2	2	2	2	1	1	2	2	2	2	29700	0	0	0	0	0	1	0	0
1	2	2	1	1	1	1	1	1	1	2	1	2	2	20880	1	1	1	0	0	1	1	0
1	2	2	1	1	1	1	1	1	1	2	1	2	1	35	1	1	1	1	1	1	1	1
1	2	2	1	1	1	1	1	1	1	1	1	2	2	1.1162	1	1	1	1	1	1	1	1
1	2	2	1	1	1	1	1	1	1	2	1	2	2	69.207	1	1	1	1	1	1	1	1
1	2	2	1	1	1	1	1	1	1	2	1	2	2	73.951	1	1	1	1	1	1	1	1
1	2	2	1	1	1	1	1	1	1	2	1	2	2	278.385	1	1	1	1	1	1	1	1
1	2	2	1	1	1	2	1	1	1	2	1	2	2	14.327	1	0	0	0	0	0	0	0
1	2	2	1	1	1	2	1	1	1	2	1	2	2	30	1	0	0	0	0	0	0	0
1	2	1	1	1	1	2	1	1	1	2	2	2	2	4293.4	1	0	1	0	1	0	0	1
1	2	1	1	1	1	2	1	1	1	1	1	2	2	32.6	1	0	0	0	0	0	0	1
1	2	1	1	1	1	1	1	1	1	1	1	2	2	27.71	1	0	1	1	1	0	1	0
0	2	2	2	2	1	1	1	1	2	2	2	2	2	100	0	0	0	0	0	0	0	0
0	2	2	2	2	1	1	1	1	1	2	2	2	2	100	0	0	0	0	0	0	0	0
0	2	2	2	2	1	1	2	2	1	2	2	2	2	100	1	0	0	0	0	0	0	0
0	2	2	2	2	1	1	1	1	1	2	2	2	2	100	0	0	0	0	0	0	0	0
0	2	2	2	2	1	1	1	1	2	2	1	2	2	100	0	0	0	0	0	0	0	0
1	1	1	1	1	1	1	1	1	1	2	1	2	1	100	1	1	1	0	0	0	1	0
1	1	1	1	2	1	1	1	1	1	2	1	2	1	1315	1	0	1	1	0	1	1	0
1	2	1	1	1	1	1	1	1	1	2	1	2	1	85	1	0	1	0	1	1	0	0
1	1	1	1	1	1	1	1	1	1	2	1	2	1	408	0	0	1	0	1	0	0	0
1	1	1	1	1	1	1	1	1	1	2	1	2	1	408	1	1	1	0	1	0	0	0
1	2	2	1	1	1	1	1	1	1	2	1	2	2	2474	1	0	1	0	0	0	0	0
1	2	2	1	1	1	1	1	1	1	1	1	2	2	5	1	0	1	0	0	0	0	0
1	2	2	1	1	1	1	1	1	1	1	1	2	2	484921	1	0	1	0	0	0	0	0
1	2	2	1	1	1	1	1	1	1	1	1	2	2	308.56	1	0	1	0	0	0	0	0
1	2	2	1	1	1	1	1	1	1	2	1	2	2	89952.6	1	0	1	0	0	0	0	0
1	2	2	1	1	1	1	1	1	1	1	1	1	2	878680	1	0	1	0	1	0	1	1
1	2	2	1	1	1	1	1	1	1	1	1	1	2	1060.75	0	0	0	0	1	0	0	0
1	2	2	1	1	1	1	1	1	1	1	1	2	2	111.09	0	1	1	0	1	0	1	1
1	2	2	1	1	1	1	1	1	1	2	1	2	2	3450	1	1	1	1	0	0	0	1
1	2	2	1	1	1	1	1	1	1	2	1	2	2	100	1	0	1	1	0	1	1	1
0	2	2	2	2	2	2	2	1	2	2	2	2	2	100	0	0	0	0	0	0	0	0
0	2	2	2	2	2	2	2	1	1	2	2	2	2	100	1	0	0	0	0	0	0	0
0	2	2	2	2	2	2	2	2	2	2	2	2	2	4212	0	0	0	0	0	0	1	0
0	2	2	1	2	1	2	1	1	1	2	2	2	2	4050000	1	0	0	0	0	1	0	0
0	2	2	2	2	2	2	2	1	1	2	2	2	2	1317079	0	0	0	0	0	1	0	0
1	2	2	1	1	1	1	1	1	1	1	1	2	1	265.02	1	0	0	0	1	0	1	0
1	2	1	1	2	1	2	2	1	1	1	1	2	1	94.04	1	0	0	1	1	0	0	0
1	2	1	1	1	1	1	1	1	1	2	1	2	1	1342.86	1	0	0	1	1	0	1	0
1	2	1	1	1	1	1	1	1	1	1	1	2	1	100	1	0	1	1	1	0	1	0
1	2	1	1	1	1	1	1	1	1	2	1	2	1	127154	1	1	1	1	1	0	0	0
0	2	2	1	1	1	1	1	1	1	2	1	2	2	33279	0	0	0	0	0	0	0	0
0	2	2	1	1	1	1	1	1	1	2	1	2	2	2994.19	1	0	0	0	0	0	0	0
0	2	2	1	1	1	1	1	1	1	2	2	2	2	444.54	1	0	0	0	0	0	0	0
0	2	2	1	1	1	1	1	1	1	2	1	2	2	162.18	1	0	0	0	0	0	0	0
0	2	2	1	1	1	1	1	1	1	2	1	2	2	2.47254e+06	1	0	0	0	0	0	0	0
0	2	2	1	1	1	2	1	1	1	2	2	2	2	153286	0	0	1	0	0	0	0	0
0	2	2	1	1	1	1	1	1	1	2	2	2	2	140355	1	0	0	0	0	0	0	0
0	2	2	1	1	1	2	2	1	1	2	2	2	2	3300.9	1	0	1	0	0	0	0	0
0	2	2	1	1	1	2	1	1	1	2	2	2	2	499.26	1	0	1	0	0	0	0	0
0	2	2	2	2	2	2	2	1	1	2	2	2	2	172.72	0	0	1	0	0	0	0	0
1	2	2	1	1	1	1	1	1	1	1	1	1	2	3.23745e+06	0	0	0	0	0	0	0	0
1	2	2	1	2	1	2	2	1	1	1	1	1	2	34548	0	1	0	0	0	0	0	0
1	2	2	1	1	1	2	1	1	1	1	1	1	2	224	1	1	0	0	1	0	0	0
1	2	2	1	1	1	1	1	1	1	1	1	1	2	260.4	0	0	0	0	0	0	0	0
1	2	2	1	1	1	1	1	1	1	1	1	1	2	82.46	1	1	1	0	0	0	0	0
0	2	2	1	2	1	2	2	1	1	2	1	2	2	82.46	0	0	0	0	0	0	0	0
0	2	2	1	1	1	2	1	1	1	2	1	2	2	60.75	1	0	0	0	1	0	0	1
0	2	2	1	1	1	2	1	1	1	2	2	2	2	95	1	1	1	1	1	1	1	1
0	2	2	1	1	1	2	1	1	1	2	1	2	2	51.4	1	0	1	0	0	0	1	0
0	2	2	1	1	1	2	1	1	1	2	1	2	2	512	1	0	1	0	1	0	0	0
1	2	2	1	1	1	1	1	1	1	2	1	2	2	979.7	1	0	1	0	1	0	0	0
1	2	2	1	2	1	2	1	1	1	1	1	2	2	134.1	1	0	0	0	0	0	1	0
1	2	1	1	1	1	1	1	1	1	2	1	2	2	48.1	1	1	1	0	1	1	1	0
1	2	1	1	1	1	1	1	1	1	1	1	2	2	24.7	1	0	0	0	1	0	1	0
1	2	1	1	1	1	1	1	1	1	2	1	2	2	6208	1	1	0	0	1	0	1	0
0	2	2	2	2	2	2	2	1	2	2	2	2	2	2.9	0	0	0	0	0	0	0	0
0	2	2	2	2	2	2	2	1	2	2	1	2	2	4415	0	0	0	0	0	0	0	0
0	2	2	2	2	2	2	2	1	1	2	2	2	2	28.1	0	0	0	0	0	0	0	0
0	2	2	2	2	2	2	2	1	2	2	2	2	2	197.7	0	0	0	0	0	0	0	0
0	2	2	2	2	2	2	2	1	2	2	2	2	2	60	0	0	0	0	0	0	0	0
0	2	2	2	2	2	2	2	1	1	2	2	2	2	3771.55	0	0	0	0	0	0	0	0
0	2	2	2	2	2	2	2	1	1	2	2	2	2	1838.95	0	0	0	0	0	0	0	0
0	2	2	2	2	2	2	2	1	1	1	2	2	2	981286	1	0	1	0	0	0	0	0
0	2	2	2	2	2	2	2	1	1	2	2	2	2	35130.6	0	0	1	0	0	0	0	0
0	2	2	1	1	1	2	2	1	1	2	2	2	2	208311	1	0	0	0	0	0	0	0
1	2	1	1	1	1	1	1	1	1	1	1	2	1	201213	1	1	1	0	0	0	1	0
1	2	1	1	1	1	1	1	1	1	1	1	2	1	118044	1	0	1	1	1	1	0	0
1	2	1	1	1	1	1	1	1	1	1	1	2	1	66612.5	1	0	1	0	0	0	1	0
1	2	1	1	1	1	1	1	1	1	1	1	2	1	16542	1	0	1	0	1	0	0	0
1	2	1	1	1	1	1	1	1	1	1	1	2	1	6183.55	1	1	1	0	0	0	0	0
0	2	2	1	1	1	1	2	1	1	2	1	2	2	12	0	0	1	0	0	0	0	0
0	2	2	1	1	1	1	2	2	2	2	1	2	2	2000	0	0	0	0	0	0	0	0
0	2	2	1	1	1	1	2	2	2	2	1	2	2	17	0	0	0	0	0	0	0	0
0	2	2	1	1	1	1	2	1	1	2	1	2	2	30.84	0	0	0	0	0	0	0	0
0	2	2	1	1	1	1	2	2	1	2	1	2	2	6.25	1	0	0	0	0	0	0	0
0	2	2	1	1	1	1	1	1	1	2	1	2	2	0.42	0	0	0	0	0	0	0	0
0	2	2	1	1	1	1	1	1	1	2	1	2	2	3885.66	0	0	0	0	0	1	0	0
0	2	2	1	2	1	1	1	1	1	2	1	2	2	1609.05	0	0	0	0	0	0	0	0
0	2	2	1	2	1	1	1	1	1	2	1	2	2	902402	0	0	1	0	0	1	0	0
0	2	2	1	2	1	1	1	1	1	2	2	2	2	31301.9	1	0	0	0	0	1	0	0
0	2	2	1	1	1	2	2	1	1	2	2	2	2	224884	0	0	0	0	0	0	0	0
0	2	2	1	1	1	2	2	1	1	2	2	2	2	200534	1	0	0	0	0	0	0	0
0	2	2	1	1	1	2	2	1	1	2	2	2	2	96213.9	0	0	0	0	0	0	0	0
0	2	2	1	1	1	2	2	1	1	2	2	2	2	48950.6	1	0	0	0	0	0	0	0
0	2	2	1	1	1	2	2	1	1	2	1	2	2	15827.5	0	0	0	0	0	0	0	1
1	2	2	1	1	1	1	1	1	1	2	1	2	2	6995.85	1	0	1	0	1	0	0	0
1	2	1	1	1	1	1	1	1	1	1	2	2	2	174	1	0	1	0	0	0	0	0
1	2	1	1	1	1	1	1	1	1	1	1	2	2	269250	1	0	1	0	1	0	0	0
1	2	1	1	1	1	1	1	1	1	2	1	2	2	164.48	1	0	1	0	0	0	0	0
1	2	1	1	1	1	2	1	1	1	2	1	2	2	1.32712e+06	1	0	1	0	0	0	0	0
1	2	2	1	1	1	1	1	1	1	2	2	2	1	63538.6	1	0	1	0	0	1	0	0
1	2	2	1	2	1	1	1	1	1	2	1	2	1	18003.3	1	0	0	0	0	1	0	0
1	2	2	1	1	1	1	1	1	1	1	1	2	1	7126.42	1	0	1	0	0	1	1	0
1	2	2	1	1	1	1	1	1	1	2	1	2	1	4.35	1	0	1	0	0	0	0	0
1	2	2	1	1	1	1	1	1	1	2	1	2	1	13750	1	1	1	0	0	0	0	0
0	2	2	2	1	1	2	1	1	1	2	2	2	2	48029.4	0	0	1	0	0	0	0	0
0	2	2	1	1	1	2	1	1	2	2	2	2	2	29.34	0	0	0	0	0	0	0	0
0	2	2	2	1	1	2	1	1	2	2	2	2	2	284836	0	0	1	0	1	0	1	0
0	2	2	1	1	1	2	1	1	1	2	2	2	2	174	1	0	0	0	0	0	0	0
0	2	2	1	1	1	2	1	1	1	2	2	2	2	65	1	0	1	0	0	1	0	1
0	2	2	1	2	1	2	2	1	1	2	1	2	2	376.46	0	0	0	0	0	0	0	0
0	2	2	1	1	1	1	1	1	1	2	1	2	2	0.23	0	0	0	0	0	0	0	0
0	2	2	1	1	1	1	1	1	1	2	2	2	2	3563.04	1	0	0	0	0	1	0	0
0	2	2	1	1	1	1	1	1	1	2	1	2	2	2.18	0	0	0	0	0	0	0	0
0	2	2	1	1	1	2	1	1	1	2	1	2	2	425	0	0	0	0	0	1	0	0
1	2	2	1	1	1	1	1	1	1	2	1	2	2	60	1	0	0	0	1	1	0	0
1	2	1	1	2	1	1	1	1	1	1	1	2	2	42	1	0	1	0	0	0	1	0
1	2	1	1	1	1	1	1	1	1	2	1	2	2	1.13913e+06	1	0	1	0	0	0	1	0
1	2	1	1	1	1	1	1	1	1	2	1	2	2	695.87	1	0	0	0	0	0	1	0
1	2	2	1	1	1	1	1	1	1	2	1	2	1	3727	1	0	1	0	0	1	0	1
1	2	2	1	2	1	2	1	1	1	2	2	2	1	91.4	1	0	1	0	1	0	0	0
1	2	1	1	1	1	1	1	1	1	2	1	2	1	11.41	1	0	1	0	1	1	0	0
1	2	1	1	1	1	1	1	1	1	2	1	2	1	5.22	0	0	1	0	0	0	1	0
1	2	1	1	1	1	1	1	1	1	2	1	2	1	2089.43	1	0	0	0	0	0	1	0
1	2	1	1	1	1	1	1	1	1	2	1	2	1	38.98	1	1	0	1	0	0	1	0
1	2	1	1	2	1	1	1	1	1	1	1	2	1	7363.64	1	1	1	1	1	1	1	0
1	2	1	1	2	1	1	1	1	1	2	1	2	1	16.44	1	1	1	0	1	0	1	1
1	2	1	1	1	1	1	1	1	1	1	1	2	1	11.5	1	1	1	0	1	1	0	1
1	2	1	1	1	1	1	1	1	1	1	1	2	1	5738.21	1	0	1	0	1	1	0	1
1	2	1	1	1	1	1	1	1	1	2	1	2	1	21565	1	1	1	1	1	1	1	1
1	2	2	1	1	1	1	1	1	1	1	1	1	2	0	0	0	0	0	0	1	0	1
1	2	2	1	1	1	1	1	1	1	1	1	1	2	705.23	1	0	0	0	0	0	0	0
1	2	2	1	1	1	1	1	1	1	1	1	1	2	14.4	1	0	0	0	0	0	0	0
1	2	2	1	1	1	1	1	1	1	1	1	1	2	0	1	0	0	0	0	0	1	0
1	2	2	1	1	1	1	1	1	1	1	1	1	2	1.79	0	1	1	0	0	1	0	0
1	2	2	1	1	1	1	1	1	1	1	1	2	2	7314	0	0	0	0	0	1	0	1
1	2	2	1	1	1	1	1	1	1	1	1	2	2	155.6	1	0	0	0	1	0	0	1
1	2	2	1	1	1	1	1	1	1	1	1	2	2	6	1	1	1	0	0	1	1	0
1	2	2	1	1	1	1	1	1	1	1	1	2	2	38.5	1	0	1	0	0	1	1	0
1	2	2	1	1	1	1	1	1	1	1	1	2	2	100.13	1	0	1	0	0	1	0	0
1	2	2	1	1	1	1	1	1	1	2	1	2	1	539.75	1	0	0	0	0	0	1	0
1	2	2	1	1	1	1	1	1	1	1	2	1	1	493.85	1	0	0	0	0	0	1	0
1	2	2	1	1	1	1	1	1	1	1	1	2	2	99	1	0	1	0	0	0	1	0
1	2	2	1	1	1	1	1	1	1	2	1	2	2	90	1	1	0	0	0	0	0	0
1	2	1	1	1	1	1	1	1	1	1	1	2	2	2500	1	1	1	1	1	0	0	0
0	2	2	1	1	1	1	1	1	1	2	2	2	2	2.6	0	0	0	0	0	0	0	0
0	2	2	1	1	1	1	1	1	1	2	2	2	2	7080	0	0	0	0	0	0	0	0
0	2	2	1	1	1	1	1	1	2	2	2	2	2	87082	0	0	0	0	0	0	0	0
0	2	2	1	1	1	1	1	1	1	2	2	2	2	588	0	0	0	0	0	0	0	0
0	2	2	1	1	1	1	1	1	1	2	2	2	2	87082	0	0	0	0	0	1	0	0
0	2	2	1	1	1	1	1	1	1	2	1	2	2	17934	1	0	0	0	0	1	0	1
0	2	2	1	1	1	1	1	1	1	2	1	2	2	1238112	0	0	0	0	0	1	0	0
0	2	2	1	1	1	1	1	1	1	2	1	2	2	15854	0	1	0	0	0	1	0	1
0	2	2	1	1	1	1	1	1	1	2	1	2	2	18931	0	0	1	0	0	1	0	0
0	2	2	1	1	1	1	1	1	1	2	1	2	2	44	0	0	0	0	0	1	0	1
1	2	2	1	2	1	2	1	1	1	2	1	2	2	110376	1	0	0	0	0	0	0	0
1	2	2	1	2	1	2	1	1	1	1	1	2	2	3.054	0	1	0	0	0	0	0	0
1	2	2	1	1	1	2	1	1	1	2	1	2	2	0.114	0	1	0	0	0	0	0	0
1	2	2	1	1	1	2	1	1	1	2	1	2	2	0.01	0	1	0	0	0	0	0	0
1	2	2	1	1	1	2	1	1	1	2	1	2	2	3.01	0	0	0	0	0	0	0	0
0	2	2	1	1	1	1	1	1	1	2	1	2	2	487	0	0	1	0	0	1	0	1
0	2	2	2	2	1	2	2	1	2	2	2	2	2	3	0	1	0	0	1	1	0	1
0	2	2	2	2	2	2	2	1	1	2	2	2	2	12	0	1	0	1	0	1	0	1
0	2	2	2	2	2	2	2	1	1	2	1	2	2	12.43	0	1	0	0	0	1	0	1
0	2	2	1	1	1	1	1	1	1	2	1	2	2	9492.89	1	0	0	0	0	1	0	0
0	2	2	1	1	1	1	1	1	1	2	1	2	2	1447.95	1	0	1	0	0	0	0	0
0	2	2	1	1	1	1	1	1	1	2	1	2	2	54918	0	0	0	0	0	0	0	0
0	2	2	1	2	1	1	1	1	1	2	2	2	2	15359	0	0	0	0	0	0	0	0
0	2	2	1	1	1	1	1	1	1	2	1	2	2	269808	0	0	0	0	0	0	0	0
0	2	2	1	1	1	1	1	1	1	2	2	2	2	720	0	0	0	0	0	0	0	0
0	2	2	2	2	2	2	2	1	2	2	2	2	2	2.24484e+06	0	0	0	0	0	1	0	0
0	2	2	2	2	2	2	2	2	2	2	2	2	2	6853.95	0	0	0	0	0	1	0	0
0	2	2	2	2	2	2	2	1	2	2	2	2	2	16	0	0	0	0	0	1	0	0
0	2	2	2	2	2	2	2	1	1	2	2	2	2	200000	1	0	0	0	0	0	0	0
0	2	2	2	2	2	2	2	1	1	2	2	2	2	133000	0	0	0	0	1	1	0	1
0	2	2	2	2	1	2	2	1	1	2	2	2	2	22829293	0	0	0	0	0	0	0	0
0	2	2	2	2	1	2	2	1	1	2	2	2	2	84	0	0	0	0	0	0	0	0
0	2	2	2	2	2	2	2	1	1	2	2	2	2	9573	0	0	0	0	0	0	0	0
0	2	2	2	2	2	2	2	1	1	2	2	2	2	22572234	1	0	0	0	0	0	0	0
0	2	2	2	2	2	2	2	1	1	2	2	2	2	9948614	1	0	0	1	1	0	0	0
1	2	1	1	1	1	1	1	1	1	2	2	2	1	116926207	1	0	1	0	0	0	0	1
1	2	1	1	1	1	1	1	1	1	2	2	2	1	84	1	0	1	0	0	0	1	0
1	2	1	1	1	1	1	1	1	1	2	2	2	1	1.59	1	1	1	0	0	0	1	1
0	2	2	1	1	1	1	1	1	1	2	1	2	2	0.124	0	0	0	0	0	0	0	0
0	2	2	1	1	1	1	1	1	1	2	1	2	2	0.75	1	0	0	0	0	0	0	0
1	2	2	1	1	1	2	1	2	1	2	1	2	1	0.57	0	0	0	0	0	0	0	0
1	2	2	1	1	1	1	1	1	1	2	2	2	2	11164	1	0	0	0	0	0	0	0
1	2	1	1	2	1	1	1	1	1	2	2	2	2	1410	0	0	1	0	0	0	0	0
1	2	1	1	1	1	2	1	1	1	2	1	2	2	47464	1	1	0	0	0	0	0	0
1	2	1	1	1	1	1	1	1	1	2	1	2	2	29563	1	1	0	0	0	0	1	0
0	2	2	1	1	1	1	1	1	1	2	2	2	2	1.41	1	0	0	0	1	1	0	0
0	2	2	1	1	1	1	1	1	1	2	2	2	2	0.33	1	0	0	0	1	0	0	0
0	2	2	1	1	1	1	1	1	1	2	2	2	2	0.42	1	1	1	0	1	0	0	0
0	2	2	1	1	1	1	1	1	1	2	2	2	2	23	1	0	1	0	0	0	0	0
0	2	2	1	1	1	1	1	1	1	2	2	2	2	93	1	0	0	0	1	0	0	0
0	2	2	1	2	1	1	1	1	1	2	2	2	2	1500	0	0	0	0	0	1	0	0
0	2	2	1	2	1	1	1	1	1	2	2	2	2	1.3	0	0	0	0	0	1	1	0
0	2	2	2	2	2	1	2	2	1	2	2	2	2	14	0	0	0	0	0	0	0	0
0	2	2	2	2	1	2	2	1	1	2	2	2	2	101	0	0	0	0	0	0	0	0
0	2	2	2	2	2	2	2	1	1	2	2	2	2	1.23	0	0	0	0	0	0	0	0
0	2	2	2	2	1	2	1	1	1	2	1	2	2	0.16	0	0	0	0	0	0	0	0
0	2	2	2	2	1	2	2	1	1	2	2	2	2	70	0	0	0	0	0	0	1	0
0	2	2	2	2	2	2	2	2	2	2	2	2	2	80	0	0	0	0	0	0	0	0
0	2	2	2	2	2	2	2	1	2	2	2	2	2	18	0	0	1	0	0	1	0	0
0	2	2	2	2	2	2	2	1	2	2	2	2	2	112	0	0	1	0	0	1	0	0
0	2	2	1	1	1	1	1	1	1	2	2	2	2	200	0	0	1	0	0	1	0	0
0	2	2	1	1	1	1	1	1	1	2	1	2	2	70	0	0	1	0	0	1	0	0
0	2	2	2	2	1	2	1	1	1	2	2	2	2	40	0	0	0	0	0	0	0	0
0	2	2	2	2	2	2	2	1	2	2	2	2	2	70	0	0	0	0	0	0	0	0
0	2	2	1	2	1	2	1	1	1	2	2	2	2	104	0	0	0	0	0	0	0	0
0	2	2	1	1	1	1	1	1	1	2	1	2	2	200	0	0	0	0	0	0	0	0
0	2	2	1	1	1	1	1	1	1	2	1	2	2	700	1	0	0	0	0	0	0	0
1	2	2	1	1	1	1	1	1	1	1	1	1	2	18317	1	0	1	0	0	1	0	0
1	2	2	2	2	2	2	2	1	2	2	2	2	2	606	1	0	1	0	0	1	0	1
0	2	2	1	2	1	2	1	1	1	2	2	2	2	271	1	0	0	0	0	1	0	1
0	2	2	1	1	1	1	1	1	1	2	1	2	2	22	1	0	0	0	0	1	0	1
0	2	2	1	1	1	1	1	1	1	2	1	2	2	77	1	0	1	0	0	0	0	0
1	2	2	1	1	1	1	1	1	1	2	1	2	1	10	1	0	1	0	0	0	1	0
1	2	2	1	2	1	1	1	1	1	2	1	2	1	4	0	0	1	1	1	1	1	1
1	2	2	1	1	1	1	1	1	1	1	1	2	2	3	0	0	1	1	1	1	1	1
1	2	2	1	1	1	1	1	1	1	2	1	2	2	1.75	1	1	1	1	1	1	0	1
1	2	2	1	1	1	1	1	1	1	2	1	2	2	29	0	1	1	1	1	1	0	0
1	2	2	1	1	1	1	1	1	1	2	1	2	1	13522.4	0	0	1	0	1	1	1	0
1	2	2	1	1	1	1	1	1	1	2	1	2	1	2074	1	0	1	0	1	1	0	0
1	2	2	1	1	1	1	1	1	1	2	1	2	1	0	1	1	1	0	1	1	1	0
1	2	2	1	1	1	1	1	1	1	2	1	2	1	60963	1	0	1	0	1	1	1	0
1	2	2	1	1	1	1	1	1	1	2	1	2	1	9175	1	0	1	0	1	1	0	0
0	2	2	1	2	2	2	2	1	2	2	2	2	2	1.62	0	0	0	0	0	0	0	0
0	2	2	1	2	2	2	2	1	2	2	2	2	2	0.08	1	0	0	0	0	0	0	0
0	2	2	1	2	2	2	2	1	1	2	2	2	2	0.86	1	0	0	0	0	0	0	0
0	2	2	1	2	2	2	2	1	1	2	1	2	2	0.69	1	0	0	0	0	0	0	0
0	2	2	1	2	1	2	2	1	1	2	2	2	2	30	1	0	0	1	0	0	0	0
0	2	2	2	2	1	2	2	1	2	2	1	2	2	1959.8	0	0	0	0	0	0	0	0
0	2	2	2	2	1	2	2	1	2	2	1	2	2	20000	0	0	0	0	0	0	0	0
0	2	2	2	2	1	2	2	1	2	2	1	2	2	1.2	0	0	0	0	0	0	0	0
0	2	2	2	2	1	2	2	1	2	2	1	2	2	0.45	0	0	0	0	0	0	0	0
0	2	2	1	1	2	2	1	1	1	2	2	2	2	455.69	1	0	0	0	0	0	0	0
0	2	2	2	2	2	2	2	1	1	2	1	2	2	1202	0	0	0	0	0	0	0	0
0	2	2	2	2	2	2	2	1	1	2	1	2	2	114.32	0	0	0	0	0	0	0	0
0	2	2	2	2	2	2	1	2	2	2	2	2	2	203	0	0	0	0	0	0	0	0
0	2	2	2	2	2	2	2	1	1	2	1	2	2	20.84	0	0	0	0	0	0	0	0
0	2	2	2	2	2	2	1	1	1	2	1	2	2	455.69	0	0	0	0	0	0	0	0
0	2	2	2	2	2	2	2	2	2	2	2	2	2	1202	1	0	0	0	0	0	0	0
0	2	2	2	2	2	2	2	1	1	2	2	2	2	114.32	1	0	0	0	0	0	0	0
0	2	2	2	2	2	2	2	1	1	2	2	2	2	203	1	0	0	0	0	0	0	0
0	2	2	2	2	1	2	1	1	1	2	1	2	2	20.84	1	0	0	0	0	0	0	0
0	2	2	2	2	2	2	2	1	1	2	2	2	2	888.36	0	0	0	0	0	0	0	0
0	2	2	1	2	2	2	2	1	1	2	2	2	2	698.66	1	1	0	0	0	1	1	1
0	2	2	1	2	1	2	2	1	1	2	1	2	2	80	0	0	0	0	0	1	1	1
0	2	2	1	2	1	2	2	1	1	2	2	2	2	122.93	1	0	1	0	0	1	1	1
0	2	2	1	1	1	2	2	1	1	2	1	2	2	1.635	1	1	0	0	0	1	1	1
0	2	2	1	2	1	1	1	1	1	2	1	2	2	1.476	1	1	0	0	0	1	0	1
1	2	2	1	1	1	2	1	1	1	2	1	2	2	72.292	1	0	1	1	0	1	0	0
1	2	2	1	2	1	1	1	1	1	2	1	2	2	560.695	1	0	1	0	0	1	0	0
1	2	2	1	2	1	1	2	1	1	2	1	2	2	57.64	1	0	0	0	0	1	0	0
1	2	1	1	1	1	1	2	1	1	2	1	2	2	85.957	1	0	1	1	1	0	0	1
1	2	1	1	1	1	1	1	1	1	2	1	2	2	4.196	1	0	1	0	0	1	0	1
0	2	2	1	1	1	1	1	2	1	2	2	2	2	100	0	0	0	0	0	0	0	0
0	2	2	1	1	1	1	1	1	1	2	2	2	2	100	0	0	0	0	0	0	0	0
0	2	2	1	1	1	1	1	2	1	2	2	2	2	65	0	0	0	0	0	0	0	0
0	2	2	1	1	1	1	1	1	2	2	1	2	2	176.52	0	0	0	0	0	0	0	0
0	2	2	1	1	1	1	1	1	1	2	2	2	2	6.19	0	0	0	0	0	0	0	0
0	2	2	1	1	1	2	2	2	2	2	2	2	2	274.907	0	0	0	0	0	0	0	0
0	2	2	1	1	1	2	2	1	1	2	2	2	2	157.217	0	0	0	0	0	0	0	0
0	2	2	1	1	1	2	2	2	1	2	2	2	2	100	0	0	0	0	0	0	0	0
0	2	2	1	1	1	2	2	1	1	2	2	2	2	100	0	0	0	0	0	0	0	0
0	2	2	1	1	1	2	2	2	1	2	2	2	2	202.74	0	0	0	0	0	0	0	0
1	2	2	1	1	1	1	1	1	1	1	2	2	1	7.98	1	0	0	0	0	0	0	0
1	2	2	1	1	1	1	1	1	1	1	1	1	1	58.627	1	0	0	0	0	0	0	0
0	2	2	1	1	1	1	1	1	1	2	2	2	2	3.0347	1	0	0	0	0	0	0	0
0	2	2	1	1	1	1	1	1	1	2	1	2	2	0.0205	1	0	0	0	0	0	0	0
0	2	2	1	1	1	1	1	1	1	2	2	2	2	172.254	1	0	0	0	0	0	0	0
0	2	2	2	2	2	2	2	2	2	2	2	2	2	61.65	0	0	0	0	0	0	0	0
0	2	2	2	2	2	2	2	2	2	2	2	2	2	182.379	0	0	0	0	0	0	0	0
0	2	2	2	2	2	2	2	2	2	2	2	2	2	4.3269	0	0	0	0	0	0	0	0
0	2	2	2	2	2	2	2	2	2	2	2	2	2	0.0039	0	0	0	0	0	0	0	0
0	2	2	2	2	2	2	2	1	1	2	2	2	2	0.024	0	0	0	0	0	0	0	0
0	2	2	2	2	1	2	2	1	2	2	1	2	2	0.135	0	0	0	0	0	0	0	0
0	2	2	2	2	1	2	2	1	2	2	1	2	2	0.0043	0	0	0	0	0	0	0	0
0	2	2	2	2	1	2	1	1	1	2	2	2	2	0.1905	0	0	0	0	0	0	0	0
0	2	2	2	2	1	2	2	1	1	2	1	2	2	45.5464	0	0	0	0	0	0	0	0
0	2	2	2	2	1	2	2	1	1	2	1	2	2	149.243	1	0	1	0	1	0	0	0
0	2	2	1	2	1	2	2	1	2	2	1	2	2	1.6107	0	0	0	0	0	0	0	0
0	2	2	2	2	1	2	2	1	1	2	1	2	2	0.0257	1	0	0	0	1	0	0	0
0	2	2	2	2	1	2	2	1	1	2	2	2	2	40.1056	0	0	0	0	1	0	0	0
0	2	2	1	2	1	2	2	1	1	2	1	2	2	180.978	0	0	0	0	0	0	0	0
0	2	2	2	2	1	2	2	1	1	2	1	2	2	4.5371	0	0	0	0	1	0	0	0
0	2	2	2	2	2	2	2	1	1	2	2	2	2	0.0034	0	0	0	0	0	0	0	0
0	2	2	2	2	2	2	2	1	1	2	2	2	2	0.0496	0	0	0	0	0	0	0	0
0	2	2	2	2	2	2	2	1	1	2	2	2	2	0.2871	0	0	0	0	0	0	0	0
1	2	1	1	1	1	1	1	1	1	2	1	2	2	0.0064	1	0	1	0	0	0	0	0
1	2	1	1	1	1	1	1	1	1	2	1	2	2	0.2012	1	1	1	1	0	0	0	1
0	2	2	2	2	2	2	2	2	2	2	2	2	2	32.3123	0	0	0	0	0	0	0	0
0	2	2	1	1	2	2	2	1	1	2	1	2	2	81.1484	0	0	0	0	0	0	0	0
0	2	2	1	1	1	2	2	2	2	2	1	2	2	44.6364	0	0	0	0	0	0	0	0
0	2	2	1	1	1	2	2	1	1	2	1	2	2	1.1181	0	0	0	0	0	0	0	0
0	2	2	1	1	1	2	2	1	1	2	1	2	2	0.0114	0	0	0	0	0	0	0	0
0	2	2	2	2	2	2	2	1	1	2	2	2	2	100	0	0	0	0	0	0	0	0
0	2	2	2	2	2	2	2	1	1	2	2	2	2	18.3	0	0	0	0	0	0	0	0
0	2	2	2	2	2	2	2	1	1	2	2	2	2	304	1	0	0	0	0	0	0	0
0	2	2	1	1	1	1	1	1	1	2	1	2	2	100	1	0	0	0	0	0	0	0
0	2	2	1	1	1	1	1	1	1	2	1	2	2	71	1	0	0	0	0	0	0	0
0	2	2	2	2	1	2	2	1	2	2	2	2	2	100	0	0	0	0	0	0	0	0
1	2	2	1	1	1	1	1	1	1	2	1	2	2	100	0	0	1	0	0	1	0	0
1	2	2	1	1	1	1	1	1	1	2	1	2	2	957	0	1	1	1	0	1	0	1
1	2	2	1	1	1	1	1	1	1	2	1	2	2	86	0	0	1	0	0	1	0	0
1	2	2	1	1	1	1	1	1	1	2	1	2	2	2.55	0	0	1	0	0	0	0	0
1	2	2	1	1	1	1	1	1	1	2	1	2	2	2392	1	1	1	0	0	1	1	1
0	2	2	2	2	2	2	2	1	2	2	2	2	2	19223	0	0	0	0	0	0	0	0
0	2	2	2	2	2	2	2	2	1	2	2	2	2	582.54	0	0	0	0	0	0	0	0
0	2	2	2	2	2	2	2	2	1	2	2	2	2	432.3	1	0	0	0	0	0	0	0
0	2	2	2	2	2	2	2	2	1	2	2	2	2	25113.2	0	0	0	0	0	0	1	0
0	2	2	2	2	1	2	2	1	1	2	2	2	2	598.38	0	0	0	0	0	0	0	0
1	2	2	1	1	1	2	1	1	1	2	2	2	2	109.39	0	0	0	0	0	0	0	0
1	2	2	1	2	1	2	1	2	1	1	2	2	2	4135.6	1	0	0	0	0	0	0	0
1	2	1	1	1	1	2	1	1	1	1	1	2	2	246	1	0	0	0	0	0	0	0
1	2	2	1	1	1	2	1	1	1	2	1	2	2	70	1	0	1	0	1	0	0	0
1	2	2	1	1	1	1	1	1	1	2	1	2	2	195.9	1	0	0	0	0	0	0	0
1	2	2	1	1	1	1	1	1	1	1	1	2	2	1000	1	0	0	0	0	0	1	0
1	2	2	1	1	1	2	1	1	1	1	2	1	2	74.9	1	0	0	0	0	0	0	0
1	2	2	1	1	1	1	1	1	1	1	1	2	2	353049442	1	0	1	0	0	0	1	0
1	2	2	1	1	1	1	1	1	1	1	1	1	2	2792948	1	0	1	0	0	0	1	0
1	2	2	1	1	1	1	1	1	1	1	1	2	2	0.0001	1	0	0	0	0	0	0	0
0	2	2	1	1	1	1	1	1	1	2	1	2	2	0.09	0	0	0	0	0	0	0	0
0	2	2	1	1	1	1	1	1	1	2	2	2	2	41.29	0	0	0	0	0	0	0	0
0	2	2	1	1	1	1	1	1	1	2	2	2	2	0.37	0	0	0	0	0	0	0	0
0	2	2	1	1	1	1	1	1	1	2	1	2	2	1979	0	0	0	0	0	0	0	0
0	2	2	1	1	1	1	1	1	1	2	2	2	2	175303	0	0	0	0	0	1	0	0
0	2	2	1	1	1	1	1	1	1	2	1	2	2	158.4	0	0	0	0	0	0	0	0
0	2	2	1	1	1	1	1	1	1	2	1	2	2	17756.1	0	0	0	0	0	1	0	0
0	2	2	1	1	1	1	1	1	1	2	2	2	2	4.5	1	0	1	0	0	0	0	0
0	2	2	1	1	1	1	1	1	1	2	1	2	2	54255	1	0	1	0	0	0	0	0
1	2	2	1	1	1	1	1	1	1	2	1	2	2	28	1	0	1	1	1	1	0	0
0	2	2	1	1	1	1	1	1	1	2	2	2	2	61.82	0	0	0	0	0	0	0	0
0	2	2	1	1	1	1	1	1	2	2	2	2	2	10	0	0	0	0	0	1	0	0
0	2	2	1	1	1	1	1	1	2	2	2	2	2	5.41	0	0	0	0	0	0	0	0
0	2	2	1	1	1	1	1	1	1	2	2	2	2	0.33	0	0	0	0	0	1	0	0
0	2	2	1	1	1	1	1	1	1	2	1	2	2	0.3	0	1	0	0	0	0	1	0
0	2	2	2	2	2	2	2	1	2	2	2	2	2	576.64	0	0	0	0	0	0	1	0
0	2	2	2	2	2	2	2	1	1	2	2	2	2	3.12454e+06	0	0	1	0	0	1	1	1
0	2	2	2	2	2	2	2	1	2	2	2	2	2	31496.3	0	0	1	0	0	1	1	1
0	2	2	2	2	2	2	2	1	1	2	2	2	2	5842.4	0	0	1	0	0	1	1	1
0	2	2	1	1	1	1	1	1	1	2	1	2	2	3208.59	0	0	1	0	0	1	1	1
0	2	2	1	1	1	1	1	1	1	2	2	2	2	695.54	0	0	0	0	0	0	0	0
0	2	2	2	2	2	2	2	1	2	2	2	2	2	0.0961	0	0	0	0	0	0	1	0
0	2	2	1	1	1	1	1	1	1	2	2	2	2	0.0057	1	0	0	1	1	0	1	0
0	2	2	1	1	1	1	1	1	1	2	1	2	2	580.72	1	0	0	0	0	0	0	0
0	2	2	2	2	1	2	2	1	1	2	1	2	2	2.77874e+06	1	0	0	0	0	0	0	0
0	2	2	2	2	1	2	1	1	1	2	1	2	2	6.24655e+08	1	0	1	0	1	0	0	0
0	2	2	2	2	1	2	1	1	1	2	1	2	2	22.88	1	0	1	1	1	0	0	0
0	2	2	2	2	1	2	1	1	1	2	1	2	2	451074	1	1	0	0	1	0	0	0
0	2	2	2	2	1	2	1	1	1	2	1	2	2	30.8	1	0	1	1	1	0	0	0
1	2	2	1	1	1	1	1	1	1	2	1	2	2	6157.23	1	0	1	0	1	0	0	0
0	2	2	1	1	1	2	2	2	2	2	2	2	2	13021	0	0	0	0	0	0	0	0
0	2	2	1	1	1	2	1	2	1	2	2	2	2	6513017	0	0	0	0	0	0	0	0
0	2	2	1	1	1	2	1	1	1	2	2	2	2	5.89149e+07	0	0	0	0	0	0	0	0
0	2	2	1	1	1	2	1	1	1	2	2	2	2	5.34178e+08	0	0	0	0	0	0	0	0
0	2	2	1	1	1	2	1	1	1	2	2	2	2	2156	0	0	0	0	0	0	0	0
1	2	1	1	1	1	1	1	1	1	2	1	2	2	1.98	1	1	1	1	1	1	1	1
1	2	1	1	2	1	1	1	1	1	1	1	2	2	0.14	1	0	1	1	1	1	0	1
1	2	1	1	1	1	1	1	1	1	1	1	2	2	0.001	1	0	1	1	1	1	0	1
1	2	1	1	1	1	1	1	1	1	1	1	2	2	4721.61	1	0	1	0	0	1	0	1
1	2	1	1	1	1	1	1	1	1	1	1	2	2	0.0412	1	1	0	0	1	1	0	1
0	2	2	1	1	1	1	1	1	1	2	2	2	2	5.23	0	0	0	0	0	0	0	0
0	2	2	1	1	1	1	1	1	1	2	1	2	2	0.18	0	0	0	0	0	0	0	0
0	2	2	1	1	2	1	1	1	2	2	2	2	2	0.39	0	0	0	0	0	0	0	0
0	2	2	1	1	1	1	1	1	1	2	1	2	2	7.93291e+06	1	0	0	0	0	0	0	0
0	2	2	1	1	2	2	2	1	1	2	2	2	2	69.27	0	0	0	0	0	0	0	0
1	2	2	1	1	1	1	1	1	1	1	1	1	2	55199.7	0	0	1	0	0	1	0	0
1	2	2	1	1	1	1	1	1	1	1	1	1	2	0.482	1	0	1	0	0	1	0	0
1	2	2	1	1	1	1	1	1	1	2	1	1	2	1571	1	1	0	0	0	1	0	0
1	2	2	1	1	1	1	1	1	1	1	1	1	2	97	1	0	0	0	0	1	0	0
1	2	2	1	1	1	1	1	1	1	1	1	1	2	504	1	0	0	0	0	1	0	0
0	2	2	1	1	1	2	2	1	1	2	1	2	2	98	0	0	0	0	0	1	1	0
0	2	2	1	1	1	2	2	1	1	2	1	2	2	11122	0	0	0	0	0	1	1	0
0	2	2	1	1	1	2	2	1	1	2	1	2	2	4470	1	1	0	0	0	1	1	0
0	2	2	1	1	1	2	2	1	1	2	1	2	2	8.40598e+06	0	1	0	0	0	1	1	0
0	2	2	1	1	1	2	2	1	1	2	1	2	2	3.7927e+06	0	1	0	0	0	1	1	0
0	2	2	1	1	1	1	1	1	2	2	1	2	2	818.19	0	0	0	0	0	0	0	0
0	2	2	1	1	1	1	1	1	2	2	2	2	2	37.21	0	0	0	0	0	0	0	0
0	2	2	1	1	1	2	1	1	1	2	1	2	2	2.24559e+08	0	0	1	0	1	0	0	0
0	2	2	1	1	1	1	1	1	1	2	1	2	2	1960.84	0	0	0	0	0	0	0	0
0	2	2	1	1	1	1	1	1	1	2	1	2	2	8.89549e+08	0	0	0	0	0	0	0	0
0	2	2	2	2	1	2	2	1	1	2	1	2	2	2.56497e+06	0	0	0	0	0	0	0	0
0	2	2	2	2	1	2	2	1	1	2	1	2	2	8.89549e+08	0	0	0	0	0	0	0	0
0	2	2	2	2	1	2	2	1	1	2	2	2	2	8.89549e+08	0	0	0	0	0	0	1	0
0	2	2	2	2	1	2	2	1	1	2	2	2	2	7767.52	0	0	0	0	0	0	0	0
0	2	2	2	2	1	2	2	1	1	2	2	2	2	9.92057e+07	1	0	1	0	0	0	0	0
0	2	2	1	1	1	2	1	1	1	2	2	2	2	866.262	0	0	0	0	0	0	0	0
0	2	2	1	1	1	2	1	1	1	2	2	2	2	689.1	0	0	0	0	0	0	0	0
0	2	2	1	1	1	2	2	1	1	2	2	2	2	442	0	0	0	0	0	0	0	0
0	2	2	1	1	1	2	1	1	1	2	2	2	2	543	0	0	0	0	0	0	0	0
0	2	2	1	1	1	2	1	1	1	2	2	2	2	12.98	0	0	0	0	0	0	0	0
1	2	2	1	1	1	1	1	1	1	2	1	2	2	9.1	0	0	0	1	0	0	0	0
1	2	2	1	1	1	1	1	1	1	2	1	2	2	28.75	0	0	1	0	1	1	0	0
1	2	2	1	1	1	1	1	1	1	2	1	2	2	85	1	0	1	0	0	0	1	0
0	2	2	1	1	1	1	1	1	1	2	2	2	2	442	0	0	1	0	0	1	0	0
1	2	2	1	1	1	1	1	1	1	2	1	2	2	543	1	0	1	0	0	1	0	0
0	2	2	1	1	1	1	1	1	1	2	1	2	2	371	0	0	0	0	0	0	0	0
0	2	2	1	1	1	1	1	1	1	2	1	2	2	456	1	0	0	0	0	0	0	0
0	2	2	1	1	1	1	1	1	1	2	2	2	2	85	1	0	0	0	0	0	0	0
0	2	2	1	1	1	1	1	1	1	2	1	2	2	371	1	1	0	0	0	0	1	0
1	2	2	1	1	1	1	1	1	1	2	1	2	2	8203	1	1	1	0	0	0	0	0
1	2	1	1	1	1	1	1	1	1	2	1	2	1	60	1	1	1	1	1	0	1	0
1	2	1	1	2	1	1	1	1	1	1	1	2	1	58.9	1	0	1	1	1	1	1	0
1	2	1	1	1	1	1	1	1	1	2	1	2	1	857851	1	0	1	1	1	1	1	0
1	2	2	1	1	1	1	1	1	1	2	1	2	1	10966.2	1	0	1	1	0	1	0	0
1	2	1	1	2	1	1	1	1	1	2	1	2	1	0.0167	1	1	1	1	1	1	0	0
1	2	1	1	1	1	2	1	1	1	1	1	2	2	456	1	1	1	0	1	1	1	0
1	2	2	1	1	1	1	1	1	1	2	1	2	2	497.579	1	1	1	0	0	1	1	0
1	2	1	1	1	1	1	1	1	1	1	1	1	2	85	1	1	1	0	0	1	0	0
1	2	2	1	1	1	1	1	1	1	1	1	2	2	9957	1	1	1	1	0	1	0	0
1	2	2	1	1	1	1	1	1	1	1	1	2	2	76	1	1	1	0	0	1	0	0
0	2	2	1	1	1	1	1	1	1	2	1	2	2	42.8	0	0	0	0	0	0	1	0
0	2	2	1	1	1	1	1	1	1	2	1	2	2	1081392	1	0	0	0	0	0	1	1
0	2	2	1	1	1	1	1	1	1	2	1	2	2	13310.9	1	0	1	0	0	0	1	1
0	2	2	1	1	1	1	1	1	1	2	1	2	2	605.3	1	0	0	0	0	0	0	1
0	2	2	1	1	1	1	1	1	1	2	1	2	2	6.5	0	1	0	0	0	0	1	0
0	2	2	2	2	2	2	2	1	1	2	2	2	2	503.8	0	0	0	0	0	0	0	0
0	2	2	2	2	1	2	2	1	2	2	2	1	2	259.8	1	0	1	0	0	0	0	0
0	2	2	2	2	1	2	2	1	1	2	1	2	2	385.79	1	0	0	0	0	0	0	0
0	2	2	2	2	1	2	2	1	1	2	1	2	2	39.09	1	0	0	0	0	0	0	0
0	2	2	2	2	1	2	2	1	1	2	1	2	2	0.0186	1	0	0	0	0	0	0	0
0	2	2	1	1	1	1	1	1	2	2	1	2	2	1.7	1	0	0	0	0	0	0	0
1	2	2	1	1	1	1	1	1	1	2	2	2	2	1.096	1	0	0	0	1	0	1	0
1	2	2	1	1	1	1	2	1	1	2	1	2	2	160	1	0	0	1	1	1	1	0
1	2	2	1	1	1	1	1	1	1	2	2	2	2	7000	0	0	0	0	1	0	1	0
1	2	2	1	1	1	1	1	1	1	2	1	2	2	25.8	1	0	0	0	1	0	1	0
0	2	2	2	2	1	2	2	1	2	2	1	2	2	6	0	0	1	0	0	0	0	0
0	2	2	2	2	1	2	2	1	1	2	1	2	2	100	0	0	1	0	0	1	0	0
0	2	2	2	2	1	2	2	1	1	2	2	2	2	100	0	1	1	1	0	1	1	0
1	2	2	1	1	1	1	1	1	1	2	1	2	2	100	1	0	1	0	0	0	1	0
1	2	2	1	1	1	1	1	1	1	1	1	2	2	100	1	1	1	1	0	1	0	0
0	2	2	2	2	1	2	2	1	2	2	1	2	2	100	0	0	0	0	0	0	0	0
0	2	2	1	2	1	2	2	1	2	2	1	2	2	100	0	0	1	0	0	1	0	0
0	2	2	1	2	1	2	2	1	1	2	1	2	2	100	1	0	0	0	0	1	0	0
0	2	2	1	2	1	2	2	1	1	2	1	2	2	2924	0	0	0	0	0	0	0	0
0	2	2	1	1	1	1	1	1	1	2	2	2	2	10	1	0	0	0	0	0	0	0
1	2	2	1	1	1	1	1	1	1	2	1	2	2	2	1	1	0	0	0	0	0	0
1	2	2	1	1	1	1	1	1	1	2	2	2	2	49.73	1	1	0	0	0	0	0	0
1	2	2	1	1	1	1	1	1	1	2	1	2	2	25	1	0	0	0	0	0	0	0
1	2	2	1	1	1	1	1	1	1	2	1	2	2	30.01	1	1	0	0	0	0	0	0
1	2	2	1	1	1	1	1	1	1	1	1	1	2	5717.74	1	0	1	1	1	0	0	0
0	2	2	2	2	2	2	2	1	1	2	1	2	2	7517.74	0	0	0	0	0	0	0	0
0	2	2	2	2	2	2	2	1	1	2	1	2	2	47.3	0	0	0	0	0	1	0	0
0	2	2	2	2	2	2	2	1	1	2	1	2	2	392	1	0	0	0	0	0	0	0
0	2	2	2	2	2	2	2	1	1	2	1	2	2	70.88	0	0	0	0	0	0	0	0
0	2	2	2	2	2	2	2	1	1	2	1	2	2	3.9	0	0	0	1	0	1	0	0
1	2	2	1	2	1	1	1	1	1	2	1	2	2	110	1	0	1	0	1	1	0	1
1	2	1	1	1	1	1	1	1	1	1	1	2	2	100	1	1	1	1	1	1	0	1
1	2	1	1	1	1	1	1	1	1	1	1	2	2	4.07	1	0	1	1	1	1	0	1
1	2	1	1	1	1	1	1	1	1	1	1	2	2	21.55	1	0	0	0	1	1	0	1
1	2	1	1	1	1	1	1	1	1	1	1	2	2	26.48	1	0	0	0	1	1	0	1
0	2	2	1	1	1	2	1	1	2	2	2	2	2	1621	1	0	0	0	0	0	0	0
0	2	2	1	2	1	2	1	1	1	2	1	2	2	200	0	0	0	0	0	0	0	0
0	2	2	1	2	1	2	2	1	1	2	2	2	2	3.8	1	0	0	0	0	0	0	0
0	2	2	1	1	1	1	1	1	1	2	2	2	2	15.05	0	0	0	0	0	0	0	0
0	2	2	1	1	1	1	1	1	1	2	1	2	2	408.4	1	0	0	0	0	1	0	0
0	2	2	1	1	1	2	1	1	1	2	1	2	2	49.25	1	0	0	0	0	0	0	0
0	2	2	1	1	1	1	1	1	1	2	1	2	2	63.5	1	0	0	0	0	1	0	1
0	2	2	1	1	1	1	1	1	2	2	2	2	2	2817.1	1	0	1	0	0	0	1	0
0	2	2	1	1	1	1	1	1	1	2	2	2	2	419.25	1	0	0	0	0	0	0	0
0	2	2	1	1	1	1	1	1	1	2	2	2	2	157	1	0	0	0	0	0	0	0
0	2	2	2	2	1	2	2	1	1	2	1	2	2	200	1	0	1	0	0	1	0	0
0	2	2	2	2	1	2	2	1	1	2	1	2	2	98	1	0	0	0	0	1	0	0
0	2	2	2	2	1	2	2	1	1	2	1	2	2	24.5	0	0	1	0	0	1	0	0
0	2	2	2	2	1	2	2	1	1	2	1	2	2	3	0	0	1	0	0	1	0	0
1	1	1	2	2	1	1	1	1	1	1	1	1	2	40.39	0	1	1	1	0	1	0	0
0	2	2	1	1	1	1	1	1	2	2	1	2	2	100	0	0	0	0	0	0	0	0
0	2	2	1	1	1	1	1	1	1	2	1	2	2	2090.19	0	0	0	0	0	0	0	0
0	2	2	1	1	1	1	1	1	1	2	2	2	2	10487.1	0	0	0	0	0	0	0	0
0	2	2	1	1	1	1	1	1	1	2	1	2	2	12.16	0	0	1	0	0	0	0	0
0	2	2	1	2	1	1	1	1	1	2	1	2	2	1.71e+07	1	0	0	0	0	0	0	1
0	2	2	1	1	1	2	1	2	1	2	2	2	2	14203698	0	0	0	0	0	0	0	0
0	2	2	1	1	1	1	1	1	1	2	1	2	2	15963.3	0	0	0	0	0	0	0	0
0	2	2	1	1	1	1	1	1	1	2	2	2	2	616.89	0	0	0	0	0	0	0	0
1	2	2	1	1	1	1	1	1	1	1	1	2	1	70422.7	0	0	0	0	0	0	0	0
1	2	2	1	1	1	1	1	1	1	1	1	2	2	13056516	1	0	0	0	0	0	0	0
0	2	2	2	2	2	2	2	2	1	2	2	2	2	607218	0	0	0	0	0	0	0	0
0	2	2	2	2	2	2	2	2	1	2	2	2	2	37723.2	0	0	0	0	0	0	0	0
0	2	2	2	2	2	2	2	2	1	2	2	2	2	212.14	0	0	0	0	0	0	0	0
0	2	2	2	2	1	2	2	1	1	2	1	2	2	3.32899e+07	0	0	0	0	0	0	0	0
0	2	2	2	2	2	2	2	1	1	2	2	2	2	90	0	0	0	1	0	0	0	0
0	2	2	1	1	1	2	2	2	1	2	2	2	2	90	0	0	0	0	0	0	0	0
0	2	2	1	1	1	1	1	1	1	2	2	2	2	243767	0	0	0	0	0	0	0	0
0	2	2	1	1	1	1	1	1	2	2	2	2	2	3577455	0	0	0	0	0	0	0	0
0	2	2	1	1	1	1	1	1	1	2	2	2	2	2255.05	0	0	0	0	0	0	0	0
0	2	2	1	1	1	1	1	1	2	2	1	2	2	80	0	0	0	0	0	0	0	0
1	2	2	1	1	1	1	1	1	1	1	1	2	1	25761	0	0	1	1	0	0	0	1
1	2	2	1	1	1	1	1	1	1	1	1	2	2	3460	0	0	1	1	0	1	0	1
1	2	2	1	1	1	1	1	1	1	2	1	2	2	8988	0	0	1	1	0	1	0	1
1	2	2	1	1	1	1	1	1	1	1	1	1	2	287	0	0	0	1	0	1	0	1
1	2	2	1	1	1	1	1	1	1	1	1	1	2	8701	1	0	1	1	0	1	0	1
0	2	2	1	2	1	2	1	1	1	2	2	2	2	699	0	0	0	0	0	0	0	0
0	2	2	1	2	1	2	1	1	1	2	2	2	2	413	0	0	0	0	0	0	0	0
0	2	2	1	2	1	2	1	1	1	2	2	2	2	38	0	0	0	0	1	0	0	0
0	2	2	1	2	1	2	1	1	1	2	1	2	2	1369	0	0	0	0	0	0	0	0
1	2	2	1	1	1	2	1	1	1	2	1	2	2	104193	1	0	0	0	1	0	0	0
0	2	2	2	2	2	2	2	2	2	2	2	2	2	1.66	0	0	0	0	0	0	0	0
0	2	2	2	2	2	2	2	1	1	2	2	2	2	188748	0	0	0	0	0	0	0	0
0	2	2	2	2	2	2	2	1	1	2	2	2	2	30453	0	0	0	0	0	0	0	0
0	2	2	2	2	2	2	2	1	1	2	2	2	2	0.48	0	0	0	0	0	0	0	0
0	2	2	1	1	1	1	1	1	1	2	2	2	2	685	1	0	0	0	0	1	0	0
0	2	2	1	1	1	1	1	1	1	2	1	2	2	0.01	1	0	0	0	0	0	0	0
0	2	2	1	1	1	1	1	1	1	2	1	2	2	11456	1	0	0	0	1	1	0	1
0	2	2	1	1	1	1	1	1	1	2	1	2	2	0.18	1	0	1	0	1	1	0	1
0	2	2	1	1	1	1	1	1	1	2	1	2	2	36457	1	0	1	0	0	1	0	1
0	2	2	1	1	1	1	1	1	1	2	1	2	2	0.58	1	0	0	0	0	0	0	0
0	2	2	1	1	1	2	2	1	1	2	2	2	2	660	0	0	0	0	1	1	0	0
0	2	2	1	1	1	2	2	1	1	2	1	2	2	3261	0	0	0	0	1	0	0	0
0	2	2	1	1	1	2	2	1	1	2	2	2	2	1	0	0	0	0	0	0	0	0
0	2	2	1	1	1	2	2	1	1	2	2	2	2	0.14	0	0	0	0	0	0	0	0
1	2	2	1	1	1	1	1	1	1	1	1	2	2	11248	1	0	1	1	1	1	0	0
1	2	2	1	1	1	1	1	1	1	1	1	2	1	0.18	0	0	0	0	0	1	0	0
1	2	2	1	1	1	1	1	1	1	1	1	2	1	81	1	1	1	0	0	1	1	0
1	2	2	1	1	1	1	1	1	1	1	1	2	1	150.9	0	0	0	1	0	1	0	0
1	2	2	1	1	1	1	1	1	1	1	1	2	1	21.05	0	0	0	0	0	1	0	0
1	2	2	1	1	1	1	1	1	1	1	1	2	1	1810	1	1	1	0	0	1	1	0
0	2	2	2	2	2	2	2	2	1	2	2	2	2	169057	0	0	0	0	0	0	0	0
0	2	2	1	2	1	1	1	1	1	2	2	2	2	27114	0	0	0	0	0	0	0	0
0	2	2	1	1	1	1	1	1	1	2	2	2	2	912	0	0	0	0	1	0	0	0
0	2	2	1	1	1	1	1	1	1	2	2	2	2	9832.97	0	0	0	0	0	0	0	0
1	2	2	1	1	1	1	1	1	1	2	1	2	2	0.21	1	0	0	0	0	0	0	0
0	2	2	1	1	1	1	1	1	1	2	1	2	2	43817	0	0	0	0	0	0	0	0
0	2	2	2	1	1	2	2	1	2	2	1	2	2	0.94	0	0	0	0	0	0	0	0
0	2	2	1	2	1	2	1	1	1	2	1	2	2	665	0	0	0	0	0	0	0	0
0	2	2	1	2	1	2	1	1	1	2	1	2	2	1056	1	0	0	0	0	0	0	0
0	2	2	1	2	1	2	2	1	1	2	1	2	2	4	0	0	0	0	0	0	0	0
0	2	2	2	2	2	2	2	1	1	2	2	2	2	244.3	0	0	0	0	0	0	0	0
0	2	2	2	2	2	2	2	1	1	2	2	2	2	42.4	1	0	0	0	0	1	0	1
0	2	2	2	2	2	2	2	1	1	2	2	2	2	150.7	1	0	0	0	1	1	0	1
0	2	2	2	2	2	2	2	1	1	2	2	2	2	418	0	0	0	0	0	1	0	0
0	2	2	2	2	2	2	2	1	1	2	2	2	2	426.7	1	0	0	0	0	1	0	1
0	2	2	2	2	2	2	2	1	1	2	1	2	2	139.6	0	0	0	0	0	1	0	0
0	2	2	2	2	1	2	2	1	1	2	1	2	2	37.2	1	0	0	0	0	0	0	0
0	2	2	2	2	1	2	2	1	1	2	1	2	2	30	0	0	0	0	0	1	0	0
0	2	2	2	2	1	2	2	1	1	2	1	2	2	4620	0	0	0	0	0	0	0	0
0	2	2	2	2	1	2	2	1	1	2	2	2	2	11519	0	0	0	0	0	1	0	0
0	2	2	1	1	1	1	1	1	1	2	1	2	2	0.0415	0	0	0	0	0	1	0	0
0	2	2	1	1	1	1	1	1	1	2	1	2	2	0.118	0	0	0	0	0	0	0	0
0	2	2	1	1	1	1	1	1	1	2	2	2	2	0.0117	0	0	0	0	0	0	0	0
0	2	2	1	1	1	1	1	1	1	2	1	2	2	0.693	0	0	1	0	0	0	0	0
0	2	2	1	1	1	1	1	1	1	2	2	2	2	1.88295e+06	1	0	1	0	0	0	0	0
1	2	2	1	2	1	1	1	1	1	2	1	2	2	1.08182e+06	0	0	1	0	1	0	1	1
1	2	2	1	1	1	1	1	1	1	2	2	2	2	306488	0	0	1	0	1	0	1	1
1	2	2	1	1	1	1	1	1	1	2	2	2	2	18079	1	0	1	0	0	0	0	1
1	2	2	1	1	1	1	1	1	1	2	1	2	2	7891.76	0	0	1	0	0	0	0	1
1	2	2	1	1	1	1	1	1	1	2	1	2	2	1890	0	0	1	0	0	0	0	1
0	2	2	1	2	1	2	1	1	1	2	1	2	2	1600	0	0	0	0	0	1	0	1
0	2	2	2	2	1	2	1	1	1	2	1	2	2	5000	0	0	0	0	0	1	0	1
0	2	2	1	1	1	1	1	1	1	2	2	2	2	100	0	0	0	0	0	1	0	1
0	2	2	1	1	1	1	1	1	1	2	2	2	2	180	0	0	0	0	0	1	0	1
1	2	1	1	1	1	1	1	1	1	2	1	2	2	50	1	1	1	1	1	1	0	1
0	2	2	1	1	2	2	2	1	2	2	2	2	2	3.9	0	0	0	0	0	0	0	0
1	2	1	2	2	1	1	1	1	1	2	1	2	2	1	0	0	1	0	1	0	0	0
1	2	1	1	2	1	1	1	1	1	2	1	2	2	6	1	0	1	0	1	0	0	0
1	2	1	1	1	1	1	1	1	1	2	1	2	2	3623980	1	0	1	0	0	1	0	0
1	2	1	1	1	1	1	1	1	1	2	1	2	2	224.9	1	1	1	0	0	1	0	0
0	2	2	1	1	1	2	1	1	1	2	1	2	2	4.16	1	0	0	0	0	0	0	0
0	2	2	1	1	1	1	1	1	1	2	1	2	2	41.47	0	0	1	0	0	1	0	0
0	2	2	1	1	1	1	1	1	1	2	2	2	2	1.24	1	0	1	0	0	1	0	0
0	2	2	1	1	1	1	1	1	1	2	1	2	2	1430	0	0	1	0	0	1	0	0
0	2	2	1	1	1	1	1	1	1	2	2	2	2	1712766	0	0	1	0	0	1	0	0
0	2	2	1	2	1	2	1	2	1	2	1	2	2	0.06	0	0	0	0	0	1	0	1
0	2	2	1	2	1	2	1	1	1	2	1	2	2	2.3	0	0	0	0	0	1	0	1
0	2	2	1	2	1	2	1	1	1	2	1	2	2	76	0	0	0	0	0	1	0	1
0	2	2	1	2	1	2	1	1	1	2	1	2	2	0.507	0	0	1	0	0	1	0	1
0	2	2	1	2	1	2	1	1	1	2	1	2	2	40	1	0	0	0	0	1	0	1
0	2	2	2	2	2	2	2	1	1	2	2	2	2	478.15	0	0	0	0	0	0	0	0
0	2	2	2	2	2	2	2	1	1	2	2	2	2	10.1	0	0	0	0	0	1	0	1
0	2	2	2	2	2	2	2	1	1	2	2	2	2	3322048	0	0	0	0	0	1	0	1
0	2	2	2	2	2	2	2	1	1	2	2	2	2	14453	0	0	0	0	0	1	0	1
0	2	2	2	2	1	2	2	1	1	2	2	2	2	50	0	0	0	0	0	1	0	1
0	2	2	1	1	1	1	1	1	1	2	1	2	2	1.15	1	0	0	0	1	1	0	1
0	2	2	1	1	1	1	1	1	1	2	1	2	2	15	1	0	0	0	0	0	0	0
0	2	2	1	1	1	1	1	1	1	2	1	2	2	0.03	1	0	0	0	1	0	0	0
0	2	2	1	1	1	1	1	1	1	2	1	2	2	50	1	1	0	0	1	0	0	0
0	2	2	1	1	1	2	2	1	1	2	2	2	2	3500	1	0	0	0	0	1	0	1
1	2	2	1	1	1	1	1	1	2	2	1	2	2	7.35	0	0	0	0	0	0	0	0
1	2	2	1	1	1	1	1	1	1	2	2	2	2	24.5	0	0	0	0	0	0	0	0
1	2	2	1	1	1	1	1	1	2	2	1	2	2	1.66	0	0	0	0	0	0	0	0
1	2	2	1	1	1	1	1	1	2	1	1	2	2	56600	0	0	0	0	0	0	0	0
1	2	2	1	1	1	1	1	1	2	2	1	2	2	614	0	0	0	0	0	0	0	0
0	2	2	2	2	1	1	1	1	2	2	2	2	2	33452	1	0	0	0	0	0	0	0
0	2	2	1	2	1	1	1	1	2	2	1	2	2	82289	1	0	0	0	0	0	0	0
0	2	2	1	1	1	1	1	1	1	2	2	2	2	865595	1	0	0	0	0	0	0	0
0	2	2	1	1	1	1	1	1	1	2	2	2	2	19093	1	0	0	0	0	0	0	0
0	2	2	1	1	1	1	1	1	1	2	1	2	2	132622	1	0	0	0	0	0	0	0
0	2	2	1	1	1	2	2	1	2	2	2	2	2	4016	0	0	0	0	0	1	0	0
0	2	2	1	1	1	2	2	1	2	2	2	2	2	2.69	0	0	0	0	0	1	0	0
0	2	2	1	1	1	2	2	1	2	2	2	2	2	20.94	0	0	0	0	0	1	0	0
0	2	2	1	1	1	2	2	1	1	2	2	2	2	33.06	0	0	0	0	0	1	0	0
0	2	2	1	1	1	1	1	1	1	2	2	2	2	20.9	0	0	0	0	0	1	0	0
1	2	2	1	1	1	1	1	1	2	1	1	2	2	2.36	1	0	1	0	0	1	0	0
1	2	2	1	1	1	1	1	1	1	2	1	2	2	61700	1	1	0	0	0	1	0	0
1	2	2	1	1	1	1	1	1	1	2	2	2	1	47	1	0	0	0	1	1	1	0
1	2	2	1	1	1	1	1	1	1	2	1	2	1	30	1	0	1	1	0	1	0	0
1	2	2	1	1	1	1	1	1	1	2	1	2	1	60	1	0	1	1	0	1	0	0
0	2	2	2	2	2	2	2	1	1	2	2	2	2	10	0	0	0	0	0	1	0	0
0	2	2	2	2	2	2	2	1	1	2	2	2	2	1054799	1	0	0	0	0	1	0	1
0	2	2	1	2	1	1	1	1	1	2	1	2	2	42142	1	0	0	0	0	1	1	1
0	2	2	1	1	1	1	1	1	1	2	1	2	2	22256	1	0	0	0	0	0	0	0
0	2	2	1	1	1	1	1	1	1	2	2	2	2	8481	1	0	1	0	0	1	1	1
1	2	1	1	2	1	1	1	1	1	1	1	2	2	0.029	1	1	0	0	1	1	1	1
1	2	1	1	1	1	1	1	1	1	2	1	2	2	540	1	1	1	0	1	1	0	1
1	2	1	1	1	1	1	1	1	1	1	1	2	2	664	1	0	1	1	1	1	0	1
1	2	1	1	1	1	1	1	1	1	1	1	2	2	0.02	1	1	1	1	1	1	0	1
1	2	1	1	1	1	1	1	1	1	2	1	2	2	216	1	1	1	1	1	1	1	1
0	2	2	2	2	2	2	2	1	1	2	2	2	2	8.11	0	0	0	0	0	0	0	0
0	2	2	2	2	2	2	2	1	1	2	2	2	2	34.79	0	0	0	0	1	0	0	0
0	2	2	2	2	2	2	2	1	1	2	2	2	2	8.93	0	0	0	0	0	0	0	0
0	2	2	2	2	1	2	2	1	1	2	2	2	2	1.24	0	0	0	0	0	1	0	0
0	2	2	1	1	1	1	1	1	1	2	1	2	2	3800	0	0	1	0	0	0	0	0
0	2	2	1	1	1	2	2	1	1	2	2	2	2	62000	0	0	0	0	0	0	0	0
0	2	2	1	1	1	2	2	1	1	2	1	2	2	400	0	0	1	0	0	0	0	0
0	2	2	1	1	1	2	2	1	1	2	2	2	2	150	1	0	0	0	0	0	0	1
0	2	2	1	1	1	2	2	1	1	2	1	2	2	3	1	0	0	0	0	1	0	1
0	2	2	1	1	1	2	2	1	1	2	2	2	2	3	1	0	1	1	0	1	0	1
0	2	2	2	2	2	2	1	1	2	2	2	2	2	4862	0	0	0	0	0	0	0	0
0	2	2	2	2	2	2	1	1	1	2	2	2	2	1158632	0	0	0	0	0	1	0	0
0	2	2	2	2	2	2	1	1	1	2	2	2	2	45467	0	0	0	0	0	0	0	0
0	2	2	2	2	2	2	1	1	1	2	1	2	2	23492	0	0	0	0	0	0	0	0
0	2	2	2	2	2	2	2	1	1	2	2	2	2	8769	1	0	0	0	0	0	0	0
0	2	2	1	1	1	2	2	1	1	2	2	2	2	139556	1	0	0	0	0	0	0	0
0	2	2	1	1	1	2	2	1	1	2	1	2	2	0.027	0	0	0	0	0	0	0	0
0	2	2	2	2	2	2	2	1	2	2	2	2	2	487	1	1	1	0	0	1	0	0
0	2	2	1	1	1	2	2	1	1	2	1	2	2	599	1	1	1	0	0	1	0	0
0	2	2	1	1	1	1	1	1	1	2	2	2	2	0.99	1	1	0	0	0	0	0	0
0	2	2	2	2	2	2	2	2	2	2	2	2	2	9.44	0	0	0	0	0	0	0	0
0	2	2	2	2	2	2	2	1	2	2	2	2	2	40.4	1	0	0	0	0	0	0	0
0	2	2	2	2	2	2	2	1	2	2	2	2	2	13.2	1	0	0	0	0	0	0	0
0	2	2	2	2	2	2	2	1	1	2	2	2	2	0.66	1	0	0	0	0	0	0	0
0	2	2	2	2	2	2	2	1	1	2	2	2	2	4200	0	1	0	0	0	0	0	0
0	2	2	2	2	2	2	2	2	2	2	2	2	2	63000	0	0	0	0	0	0	0	0
0	2	2	2	2	1	2	2	2	1	2	2	2	2	0.02	0	0	0	0	0	0	0	0
0	2	2	2	2	1	2	2	1	1	2	2	2	2	100	0	0	0	0	0	0	0	0
0	2	2	2	2	1	2	2	1	1	2	2	2	2	1390725	0	0	0	0	0	0	0	0
0	2	2	2	2	1	2	2	1	1	2	2	2	2	55303	0	0	0	0	0	0	0	0
1	2	2	1	1	1	1	1	1	1	2	1	2	2	26231	1	0	0	0	0	0	0	0
1	2	2	1	1	1	1	1	1	1	2	2	2	2	11263	1	0	0	0	0	0	0	0
1	2	2	1	1	1	1	1	1	1	2	2	2	2	0.21	1	0	0	1	1	0	0	0
1	2	2	1	1	1	1	1	1	1	2	1	2	2	83	1	0	0	0	0	0	0	0
1	2	2	1	1	1	1	1	1	1	2	1	2	2	0.0039	1	0	0	0	0	0	0	0
0	2	2	2	2	2	2	2	2	2	2	2	2	2	0.0017	0	0	0	0	0	0	0	0
0	2	2	2	2	2	2	2	2	1	2	2	2	2	162237	0	0	0	0	0	0	0	0
0	2	2	1	1	1	1	1	1	1	1	1	1	2	0.024	0	0	0	0	0	0	0	0
0	2	2	2	2	2	2	2	1	1	2	2	2	2	801	0	0	0	0	0	0	0	0
0	2	2	2	2	2	2	2	1	1	2	2	2	2	6500	0	0	0	0	0	0	0	0
0	2	2	2	2	2	2	2	2	2	2	2	2	2	27.08	0	0	0	0	0	0	0	0
0	2	2	2	2	2	2	2	1	1	2	2	2	2	3.19	0	0	0	0	0	0	0	0
0	2	2	2	2	2	2	2	2	2	2	2	2	2	0.21	0	0	0	0	0	0	0	0
0	2	2	2	2	2	2	2	1	1	2	2	2	2	100	0	0	0	0	0	0	0	0
0	2	2	2	2	2	2	2	1	1	2	2	2	2	29283640	0	0	0	0	0	0	0	0
0	2	2	2	2	2	2	2	2	1	2	2	2	2	987	0	0	0	0	0	0	0	0
0	2	2	2	2	1	2	2	2	1	2	2	2	2	1213	0	0	0	0	0	0	0	0
0	2	2	2	2	2	2	2	1	1	2	2	2	2	253	0	0	0	0	0	0	0	0
0	2	2	2	2	2	2	2	1	1	2	2	2	2	310	1	0	0	0	0	0	0	0
0	2	2	2	2	2	2	2	1	2	2	2	2	2	203	0	0	0	0	0	0	0	0
0	2	2	2	2	2	2	2	2	2	2	2	2	2	249	0	0	0	0	0	0	0	0
0	2	2	2	2	2	2	2	2	2	2	2	2	2	14	0	0	0	0	0	0	0	0
0	2	2	2	2	2	2	2	1	2	2	2	2	2	17	0	0	0	0	0	0	0	0
0	2	2	2	2	2	2	2	1	1	2	2	2	2	64	0	0	0	0	0	0	0	0
0	2	2	2	2	2	2	2	1	1	2	2	2	2	79	0	0	0	0	0	0	0	0
0	2	2	1	2	1	1	1	1	2	2	2	2	2	125	0	0	0	0	0	1	0	0
0	2	2	1	2	1	1	1	1	1	2	2	2	2	153	0	0	0	0	0	1	0	0
0	2	2	1	2	1	1	1	1	1	2	1	2	2	511198	0	0	0	0	0	1	1	0
0	2	2	1	2	1	1	1	1	1	2	1	2	2	25172	0	0	0	0	0	1	0	0
0	2	2	1	1	1	1	1	1	1	2	2	2	2	382105	1	0	0	1	0	1	1	0
0	2	2	2	2	2	2	2	1	2	2	2	2	2	753782	0	0	0	0	0	0	0	0
0	2	2	1	1	1	2	1	1	1	2	1	2	2	132951	0	0	0	0	0	0	0	0
0	2	2	2	2	2	2	2	1	1	2	2	2	2	89496.6	0	0	0	0	0	0	0	0
0	2	2	2	2	2	2	2	1	1	2	2	2	2	1.89471e+06	0	0	0	0	0	0	0	0
0	2	2	2	2	2	2	2	1	1	2	2	2	2	9308.41	0	0	0	0	0	0	0	0
0	2	2	1	2	2	2	2	2	2	2	2	2	2	10283.6	0	0	0	0	0	0	0	0
0	2	2	1	2	1	2	2	1	1	2	2	2	2	3.09809e+06	0	0	0	0	0	0	0	0
0	2	2	1	2	1	2	2	1	1	2	2	2	2	15220.4	0	0	0	0	0	0	0	0
0	2	2	1	2	1	2	2	1	1	2	2	2	2	1118847	0	0	0	0	0	1	0	0
0	2	2	1	2	1	2	2	1	1	2	2	2	2	878611	1	0	0	0	0	1	0	0
0	2	2	1	1	1	2	2	2	2	2	2	2	2	4316.49	0	0	0	0	0	0	0	0
0	2	2	1	1	1	2	1	1	1	2	2	2	2	201.14	0	0	0	0	0	0	0	0
0	2	2	1	1	1	2	1	1	2	2	2	2	2	25.47	0	0	0	0	0	0	0	0
0	2	2	1	1	1	1	1	1	1	2	1	2	2	55.23	0	0	0	0	0	0	0	0
0	2	2	1	1	1	1	1	1	2	2	2	2	2	62.18	0	0	0	0	0	0	0	0
1	2	2	1	1	1	1	1	1	1	2	1	2	1	100	1	0	0	1	0	1	0	0
1	2	2	1	2	1	1	1	1	1	1	1	2	1	283	1	0	0	0	0	0	0	0
1	2	2	1	1	1	1	1	1	1	1	1	2	2	4358	1	0	0	0	0	0	0	0
1	2	2	1	1	1	1	1	1	1	2	2	2	2	66	1	0	0	0	0	0	0	0
1	2	2	1	1	1	1	1	1	1	2	1	2	2	200	1	0	0	0	0	0	0	0
1	2	2	1	2	1	1	1	1	1	2	1	2	1	22107.7	1	0	1	0	1	1	1	1
1	2	2	1	1	1	1	1	1	1	2	1	2	1	108.61	1	1	1	0	1	1	1	1
1	2	2	1	1	1	1	1	1	1	2	1	2	1	140204	1	1	1	0	1	1	1	1
1	2	1	1	1	1	1	1	1	1	2	1	2	1	688.8	1	1	1	0	1	1	1	1
1	2	2	1	1	1	1	1	1	1	2	1	2	1	146675	1	1	1	0	1	1	0	1
0	2	2	1	2	1	2	2	1	1	2	1	2	2	130889	0	0	0	0	0	0	0	0
0	2	2	1	2	1	2	2	1	1	2	1	2	2	1.16454e+06	0	0	0	0	0	0	0	0
0	2	2	1	2	1	2	2	1	1	2	2	2	2	71.35	0	0	0	0	0	0	0	0
0	2	2	1	2	1	2	2	1	1	2	1	2	2	6.66	0	0	0	0	0	0	0	0
0	2	2	1	1	1	2	2	1	1	2	1	2	2	0.2	0	0	0	0	0	0	0	0
0	2	2	2	2	2	2	2	2	1	2	2	2	2	4823.78	0	0	0	0	0	0	0	0
0	2	2	2	2	2	2	2	1	1	2	2	2	2	6000	0	0	0	0	0	0	0	0
0	2	2	2	2	2	2	2	1	1	2	2	2	2	60	0	0	0	0	0	0	0	0
0	2	2	2	2	2	2	2	1	1	2	2	2	2	0.037	0	0	0	0	0	0	0	0
0	2	2	2	2	2	2	2	1	1	2	2	2	2	0.002	0	0	0	0	0	0	0	0
1	2	1	1	2	1	1	1	1	1	2	1	2	2	90	1	1	1	1	0	1	1	0
1	2	1	1	2	1	1	1	1	1	2	1	2	2	60	1	0	1	1	1	1	1	0
1	2	1	1	2	1	1	1	1	1	2	1	2	2	60	1	1	1	0	1	1	0	0
1	2	1	1	2	1	1	1	1	1	1	1	2	2	60	0	0	1	0	0	1	0	0
1	2	1	1	1	1	1	1	1	1	1	1	2	2	18.7	1	0	1	1	1	1	1	1
1	2	2	1	2	1	1	1	1	1	2	1	2	1	9.8	1	0	0	0	1	1	0	1
1	2	2	2	2	1	1	1	1	1	2	1	2	1	19.7	1	0	0	1	1	1	1	1
1	2	2	2	2	1	2	2	1	1	2	1	2	2	4.9	0	0	0	1	1	1	1	1
1	2	2	1	1	1	1	1	1	1	1	1	2	2	0.65	1	0	1	0	0	0	0	0
1	2	2	1	1	1	1	1	1	1	2	1	2	2	1	1	1	1	0	1	0	0	1
0	2	2	2	2	2	2	2	1	2	2	2	2	2	1	0	0	0	0	0	0	0	0
0	2	2	2	2	2	2	2	1	1	2	2	2	2	3	0	0	0	0	0	0	0	0
0	2	2	2	2	2	2	2	1	1	2	2	2	2	1	0	0	0	0	0	0	0	0
0	2	2	2	2	2	2	2	1	1	2	2	2	2	2	0	0	0	0	0	0	0	0
0	2	2	1	1	1	2	2	1	1	2	2	2	2	66	1	0	0	0	0	0	0	0
0	2	2	1	1	1	2	1	2	1	2	2	2	2	4500	0	0	0	0	0	0	0	0
0	2	2	1	1	1	2	1	1	1	2	2	2	2	1533	0	0	0	0	0	0	0	0
0	2	2	1	1	1	2	1	2	1	2	2	2	2	170	0	0	0	0	0	0	0	0
0	2	2	1	1	1	2	1	1	1	2	2	2	2	9671	0	0	0	0	0	0	0	0
0	2	2	1	1	1	2	1	1	1	2	2	2	2	2.68	1	0	0	0	0	0	0	0
0	2	2	1	1	1	1	1	1	2	2	2	2	2	1	0	0	0	0	0	0	0	0
0	2	2	1	1	1	1	1	1	1	2	2	2	2	2500	0	0	0	0	0	1	0	0
0	2	2	1	1	1	1	1	1	2	2	2	2	2	2.2	0	0	0	0	0	0	0	0
0	2	2	1	1	1	1	1	1	1	2	2	2	2	84	0	0	0	0	0	1	0	0
0	2	2	1	1	1	1	1	1	1	2	2	2	2	4484	0	0	0	0	0	0	0	0
1	2	2	1	1	1	1	1	1	1	1	1	2	2	3079.83	1	0	1	0	1	1	0	0
1	2	2	1	1	1	1	1	1	1	1	1	2	2	38	1	0	1	0	1	1	1	1
1	2	2	1	1	1	1	1	1	1	1	1	2	2	1246.58	1	0	0	0	1	1	0	1
1	2	2	1	1	1	1	1	1	1	2	1	2	2	63.86	1	1	1	0	0	0	0	0
1	2	2	1	1	1	1	1	1	1	2	1	2	2	1026	1	0	1	0	1	1	0	1
0	2	2	1	2	1	1	1	1	1	2	1	2	2	2359	0	0	0	0	0	1	0	0
0	2	2	1	1	1	1	1	1	1	2	1	2	2	331	0	0	0	0	0	1	0	0
0	2	2	1	2	1	1	1	1	1	2	1	2	2	1.89	0	0	1	0	0	1	0	0
0	2	2	1	2	1	1	1	1	1	2	1	2	2	89	1	0	0	0	0	1	0	1
0	2	2	1	1	1	1	1	1	1	2	1	2	2	1688	1	0	0	0	0	1	0	1
0	2	2	2	2	2	2	2	1	2	2	2	2	2	1.44	0	0	0	0	0	0	0	0
0	2	2	2	2	2	2	2	1	2	2	2	2	2	2598	0	0	0	0	0	0	0	0
0	2	2	2	2	2	2	2	1	1	2	2	2	2	600	0	0	0	0	0	0	0	0
0	2	2	2	2	2	2	2	1	1	2	2	2	2	4462	0	0	0	0	0	0	0	0
0	2	2	1	1	1	1	1	1	1	2	2	2	2	2663.2	0	0	0	0	0	0	0	0
0	2	2	2	2	2	2	2	1	2	2	2	2	2	115	0	0	0	0	0	0	0	0
0	2	2	2	2	2	2	2	2	2	2	2	2	2	16.33	0	0	0	0	0	0	0	0
0	2	2	2	2	2	2	2	1	2	2	2	2	2	240	0	0	0	0	0	0	0	0
0	2	2	2	2	2	2	2	1	2	2	2	2	2	21	0	0	0	0	0	0	0	0
0	2	2	2	2	2	2	2	1	2	2	2	2	2	6	0	0	0	0	0	0	0	0
0	2	2	1	1	1	2	2	1	1	2	1	2	2	84372.8	0	0	0	0	0	0	0	0
0	2	2	1	1	1	2	2	1	1	2	1	2	2	500	0	0	0	0	0	1	0	0
0	2	2	1	1	1	2	2	1	1	2	1	2	2	1.66787e+06	0	0	0	0	0	1	0	0
0	2	2	1	1	1	2	2	1	1	2	1	2	2	8.39922e+07	1	0	1	0	0	1	0	0
0	2	2	1	1	1	2	2	1	1	2	1	2	2	101266	1	0	0	0	0	1	0	0
1	2	1	1	1	1	1	1	1	1	2	2	2	1	708546	0	0	1	1	0	0	1	0
1	2	2	1	1	1	1	1	1	1	2	2	2	1	77	1	0	1	0	0	0	1	0
1	2	2	1	1	1	1	1	1	1	2	1	2	1	1787	1	0	1	0	0	0	1	0
1	2	2	1	1	1	1	1	1	1	2	1	2	1	267	1	0	0	0	0	0	1	0
1	2	2	1	1	1	1	1	1	1	2	1	2	1	34.53	1	0	1	1	0	0	0	0
1	2	2	1	1	1	1	1	1	1	2	1	2	2	5139.3	0	0	0	0	0	1	0	1
1	2	2	1	1	1	1	1	1	1	2	1	2	2	2895.9	1	0	0	1	1	1	0	1
1	2	2	1	1	1	1	1	1	1	2	1	2	2	93925.7	1	0	0	0	0	0	0	0
1	2	2	1	1	1	1	1	1	1	2	1	2	2	15895.5	1	0	0	0	1	0	1	0
1	2	2	1	1	1	1	1	1	1	2	1	2	2	6.581	1	1	0	0	0	1	0	1
1	2	2	1	2	1	1	1	1	1	1	2	1	2	38.88	0	0	0	0	0	1	0	0
1	2	2	1	2	1	1	1	1	1	1	2	1	2	5120	0	0	1	0	0	0	0	0
1	2	2	1	1	1	1	1	1	1	1	1	1	2	730	0	0	0	0	0	1	0	1
1	2	2	1	1	1	1	1	1	1	2	1	2	2	36	0	0	0	0	0	1	0	0
1	2	2	1	1	1	1	1	1	1	2	1	2	2	5157	1	0	1	0	0	1	0	1
0	2	2	1	1	1	2	2	2	1	2	2	2	2	15.39	0	0	0	0	0	0	0	0
0	2	2	1	1	1	2	2	2	1	2	2	2	2	55	0	0	0	0	0	0	0	0
0	2	2	1	1	1	2	2	1	1	2	2	2	2	122.74	0	0	0	0	0	0	1	0
0	2	2	1	1	1	2	2	1	1	2	2	2	2	60.71	1	0	0	0	1	0	0	0
0	2	2	1	1	1	2	2	1	1	2	2	2	2	5	1	0	1	0	1	0	1	0
0	2	2	2	2	1	2	2	1	1	2	1	2	2	86.36	0	0	0	0	0	0	0	0
0	2	2	2	2	1	2	2	1	1	2	1	2	2	81.68	0	0	0	0	0	0	0	0
0	2	2	2	2	2	2	2	1	1	2	2	2	2	55.97	0	0	0	0	0	0	0	0
0	2	2	2	2	2	2	2	1	1	2	2	2	2	6.04	0	0	0	0	0	0	0	0
0	2	2	1	1	1	2	1	1	1	2	1	2	2	90.83	0	0	0	0	0	0	0	0
0	2	2	1	1	1	1	1	1	1	2	1	2	2	8.55	0	0	0	0	0	0	0	0
0	2	2	1	1	1	1	1	1	1	2	1	2	2	105.05	0	0	0	0	0	0	0	0
0	2	2	1	1	1	1	1	1	1	2	2	2	2	65.91	0	0	0	0	0	0	0	0
0	2	2	1	1	1	1	1	1	1	2	1	2	2	2.26	0	0	0	0	0	0	0	0
0	2	2	1	1	1	1	1	1	1	2	1	2	2	94.41	0	0	0	0	0	0	0	0
0	2	2	1	1	1	2	2	1	1	2	1	2	2	6.97	0	0	0	0	0	0	0	0
0	2	2	1	2	2	2	2	1	1	2	2	2	1	95	1	0	0	0	0	0	0	0
1	2	2	1	1	1	1	1	1	1	1	1	2	1	95	0	0	0	0	0	0	0	0
1	2	2	1	1	1	1	1	1	1	2	1	2	1	19.829	0	0	0	0	0	0	0	0
1	2	1	1	1	1	1	1	1	1	1	1	2	1	12.136	1	0	1	0	1	0	0	0
0	2	2	1	1	1	1	1	1	1	2	1	2	2	14.7	0	0	0	0	0	0	0	0
0	2	2	1	2	1	2	2	2	2	2	2	2	2	26.75	0	0	0	0	0	0	0	0
0	2	2	1	1	1	1	1	1	1	2	1	2	2	24.397	0	0	0	0	0	0	0	0
1	2	2	1	1	1	1	1	1	1	1	1	1	2	8.134	1	0	0	0	1	0	0	0
1	2	2	1	1	1	1	1	1	1	1	2	1	2	1.989	1	0	0	0	1	0	0	0
1	2	2	1	1	1	1	1	1	1	1	1	1	2	7.1568	1	0	0	0	1	0	0	0
1	2	2	1	1	1	1	1	1	1	1	1	1	2	2.63	1	0	0	0	1	0	0	0
1	2	2	1	1	1	1	1	1	2	2	1	2	2	1.6079	1	0	0	0	0	0	0	0
0	2	2	2	2	2	2	1	1	1	2	1	2	2	1.6079	0	0	0	0	0	0	0	0
0	2	2	2	2	2	2	2	2	1	2	2	2	2	100	0	0	0	0	0	0	0	0
0	2	2	2	2	2	2	1	1	1	2	2	2	2	30	0	0	0	0	0	0	0	0
0	2	2	2	2	1	2	1	1	1	2	2	2	2	80	0	0	0	0	0	0	0	0
0	2	2	2	2	1	2	2	1	1	2	2	2	2	85	0	0	0	0	0	0	0	0
0	2	2	1	1	1	1	1	1	2	2	1	2	2	960	0	0	0	0	0	0	0	0
0	2	2	1	1	1	1	1	1	1	2	1	2	2	150	0	0	0	0	0	0	0	0
0	2	2	1	1	1	1	1	1	2	2	1	2	2	960	0	0	0	0	0	0	0	0
0	2	2	1	1	1	1	1	1	1	2	1	2	2	150	0	0	0	0	0	0	0	0
0	2	2	1	1	1	1	1	2	1	2	1	2	2	960	0	0	0	0	0	0	0	0
0	2	2	1	1	1	2	2	1	1	2	2	2	2	150	0	0	0	0	0	0	0	0
0	2	2	1	1	1	2	2	1	1	2	2	2	2	59.62	0	0	0	0	0	0	0	0
0	2	2	2	2	1	2	2	1	1	2	2	2	2	416.61	0	0	0	0	0	0	0	0
0	2	2	2	2	1	2	2	1	1	2	2	2	2	2.276	0	0	0	0	0	0	0	0
0	2	2	1	1	1	2	2	1	1	2	2	2	2	64.687	0	0	0	0	0	0	0	0
1	2	2	1	1	1	1	1	1	1	2	1	1	2	6000	1	0	1	0	1	0	1	0
1	2	2	1	1	1	1	1	1	1	2	1	2	2	10	1	0	1	1	0	1	0	1
1	2	2	1	1	1	1	1	1	1	2	1	2	2	1.842	1	0	1	0	0	1	1	1
1	2	2	1	1	1	1	1	1	1	2	1	2	2	121.64	1	0	0	0	0	0	0	0
1	2	2	1	1	1	1	1	1	1	2	2	2	2	6000	1	0	1	0	0	0	0	0
0	2	2	1	2	1	2	2	1	2	2	1	2	2	3.598	1	0	1	0	0	0	0	0
0	2	2	1	2	1	2	2	1	1	2	1	2	2	113.693	1	0	0	0	0	0	0	0
0	2	2	1	2	1	2	2	1	2	2	2	2	2	10.58	1	0	1	0	0	0	0	0
0	2	2	2	2	2	2	2	1	2	2	2	2	2	65.48	0	0	0	0	0	0	0	0
0	2	2	2	2	2	2	2	1	1	2	2	2	2	1.49	0	0	0	0	0	0	0	0
0	2	2	1	1	1	2	2	1	2	2	2	2	2	181.42	0	0	0	0	0	0	0	0
0	2	2	1	1	1	1	2	2	2	2	2	2	2	1.388	0	0	0	0	0	0	0	0
0	2	2	1	1	2	2	2	1	2	2	2	2	2	16.6	0	0	0	0	0	0	0	0
0	2	2	1	1	1	2	1	1	1	2	2	2	2	91.79	0	0	0	0	0	0	0	0
0	2	2	1	1	2	2	2	1	1	2	2	2	2	2.322	0	0	0	0	0	0	0	0
0	2	2	2	2	2	2	2	2	2	2	2	2	2	50	0	0	0	0	0	0	0	0
0	2	2	2	2	2	2	2	1	2	2	2	2	2	33425	0	0	0	0	0	0	0	0
0	2	2	2	2	2	2	2	1	2	2	2	2	2	100	0	0	0	1	1	0	0	0
0	2	2	1	1	1	2	2	1	1	2	2	2	2	100	0	0	1	0	0	0	0	0
0	2	2	1	1	1	2	2	1	1	2	2	2	2	6000	0	0	0	0	0	0	0	0
0	2	2	1	1	1	1	1	1	2	2	1	2	2	7.7	0	0	0	0	0	1	0	0
0	2	2	1	1	1	1	1	1	2	2	2	2	2	528.91	0	0	0	0	0	1	0	0
0	2	2	1	1	1	1	1	1	1	2	1	2	2	105077	0	0	1	0	0	1	0	0
0	2	2	1	1	1	1	1	1	1	2	1	2	2	60	0	0	0	0	0	1	0	0
0	2	2	1	1	1	1	1	1	2	2	1	2	2	334.6	0	0	1	0	0	1	0	0
0	2	2	2	2	2	2	2	1	2	2	2	2	2	411	0	0	0	0	0	0	0	0
0	2	2	2	2	2	2	2	2	2	2	2	2	2	21500	0	0	0	0	0	0	0	0
0	2	2	2	2	2	2	2	1	1	2	2	2	2	2400	0	0	0	0	0	0	1	0
0	2	2	2	2	2	2	2	1	1	2	2	2	2	1.4614	0	0	0	0	0	0	0	0
0	2	2	2	2	2	2	2	1	1	2	2	2	2	0.02	0	0	0	0	0	0	0	0
1	2	1	1	2	1	1	1	1	1	2	1	2	2	2	1	1	1	1	1	1	0	1
1	2	2	1	1	1	1	1	1	1	2	1	2	2	2013.45	1	1	1	0	0	1	1	1
1	2	2	1	1	1	1	1	1	1	1	1	2	2	52623.4	1	1	1	0	0	1	1	1
1	2	1	1	1	1	1	1	1	1	1	1	2	2	12.14	1	1	1	0	0	1	1	1
1	2	1	1	1	1	1	1	1	1	1	1	2	2	6.6	1	1	1	0	0	1	1	1
0	2	2	2	1	1	2	2	1	1	2	2	2	2	0.0359	0	0	0	0	0	0	0	0
0	2	2	2	2	2	2	2	2	2	2	2	2	2	7	0	0	0	0	0	0	0	0
1	2	2	1	1	1	1	1	1	1	2	2	2	2	6	1	0	1	0	1	0	0	0
0	2	2	1	1	1	1	1	1	1	2	2	2	2	2	0	0	0	0	0	0	0	0
1	2	2	1	1	1	1	1	1	1	2	2	2	2	4	1	0	0	0	0	0	0	0
0	2	2	2	2	2	2	2	1	2	2	2	2	2	4	0	0	0	0	0	0	0	0
0	2	2	2	2	2	2	2	1	1	2	2	2	2	60	0	0	0	0	0	0	0	0
0	2	2	2	2	2	2	2	1	1	2	2	2	2	1.5	0	0	0	0	0	0	0	0
0	2	2	2	2	2	2	2	1	1	2	2	2	2	95	0	0	0	0	0	0	0	0
0	2	2	1	1	1	2	1	1	1	2	1	2	2	0.75	1	0	0	0	0	0	0	0
0	2	2	1	1	1	1	1	1	2	2	1	2	2	373218	0	0	1	0	0	0	0	0
0	2	2	1	1	1	1	1	1	1	2	1	2	2	1.06	0	0	0	0	0	0	0	0
0	2	2	2	2	2	2	2	1	1	2	2	2	2	0.0284	1	0	1	0	0	1	0	0
0	2	2	2	2	1	2	2	1	1	2	1	2	2	2378.77	1	0	0	0	0	0	0	0
0	2	2	1	1	1	1	1	1	1	2	1	2	2	55735	0	0	0	0	0	0	0	0
0	2	2	2	2	2	2	2	1	1	2	2	2	2	102.9	0	0	0	0	0	0	0	0
0	2	2	2	2	2	2	2	1	2	2	1	2	2	11.72	0	0	0	0	0	0	0	0
0	2	2	2	2	2	2	2	2	1	2	2	2	2	67.57	0	0	0	0	0	0	0	0
0	2	2	2	2	2	2	2	1	1	2	1	2	2	39239.1	0	0	0	0	0	0	0	0
1	2	2	1	1	1	1	1	1	1	1	1	2	2	15	1	0	1	1	0	1	1	0
0	2	2	1	1	1	1	1	1	1	2	2	2	2	362.94	0	0	0	0	0	0	0	0
0	2	2	1	1	1	1	1	1	1	2	2	2	2	3618.5	0	0	0	0	0	0	0	0
0	2	2	1	1	1	1	1	1	1	2	2	2	2	150	0	0	0	0	0	0	0	0
0	2	2	1	1	1	1	1	1	1	2	2	2	2	0.0111	1	0	0	0	0	0	0	0
0	2	2	2	2	2	2	2	1	1	2	2	2	2	4267.54	0	0	0	0	0	0	0	0
0	2	2	2	1	1	1	2	1	1	2	1	2	2	31697	1	0	0	0	0	1	0	0
0	2	2	1	1	1	1	2	1	1	2	1	2	2	442	1	0	0	0	0	0	0	0
0	2	2	1	1	1	1	2	1	1	2	1	2	2	5.4	1	0	0	0	1	0	0	0
0	2	2	1	1	1	2	2	1	1	2	1	2	2	5.4	1	0	0	0	0	0	0	0
0	2	2	1	1	1	2	2	1	1	2	2	2	2	5.4	0	0	0	0	1	0	0	0
1	2	2	1	1	1	1	1	1	1	1	1	2	2	420000	1	0	1	0	0	1	1	1
1	2	2	1	1	1	1	1	1	1	1	1	2	2	53.886	1	0	1	0	0	1	1	1
1	2	2	1	1	1	1	1	1	1	1	1	2	2	0.0103	1	0	1	0	0	1	1	1
1	2	2	1	1	1	1	1	1	1	1	1	1	2	22272	1	0	1	0	0	1	0	1
1	2	2	1	1	1	1	1	1	1	1	1	2	2	4775	1	0	1	0	0	1	1	1
0	2	2	2	2	2	2	2	1	2	2	2	2	2	34236	0	0	0	0	0	0	0	0
0	2	2	2	2	2	2	2	1	1	2	2	2	2	10.69	0	0	0	0	0	0	0	0
0	2	2	1	2	1	2	1	1	2	2	2	2	2	40637.2	0	0	0	0	0	0	0	0
0	2	2	1	2	1	2	1	1	1	2	1	2	2	1930.44	0	0	0	0	0	0	0	0
0	2	2	1	2	1	2	1	1	1	2	1	2	2	55	0	0	0	0	0	0	0	1
0	2	2	2	2	2	2	2	1	2	2	2	2	2	0.0113	0	0	0	0	0	0	0	0
0	2	2	1	2	1	2	2	1	2	2	2	2	2	7952.83	0	0	0	0	0	1	0	1
0	2	2	1	2	1	2	2	1	1	2	2	2	2	40169	0	0	0	0	0	0	0	0
0	2	2	1	2	1	2	2	1	1	2	2	2	2	5.31	1	0	0	0	0	0	0	0
0	2	2	1	2	1	2	2	1	1	2	2	2	2	35	1	0	1	0	0	0	0	0
0	2	2	2	2	1	2	2	1	2	2	2	2	2	4547	0	0	0	0	0	0	0	0
0	2	2	2	2	2	2	2	1	2	2	2	2	2	58.4	0	0	1	0	0	0	0	0
0	2	2	2	2	2	2	2	1	1	2	1	2	2	17.22	0	0	0	0	0	1	0	0
0	2	2	1	2	1	2	2	1	2	2	2	2	2	163.1	0	1	1	0	0	1	0	0
0	2	2	1	2	1	2	2	1	1	2	2	2	2	12.91	0	0	0	0	0	1	1	0
0	2	2	1	2	1	2	2	1	1	2	1	2	2	3279.9	1	0	1	1	1	1	0	0
0	2	2	1	1	1	2	2	1	1	2	1	2	2	78.69	0	0	1	0	0	0	0	0
0	2	2	1	1	1	2	2	1	1	2	1	2	2	20.51	0	0	0	0	0	0	0	0
0	2	2	1	1	1	2	2	1	1	2	1	2	2	119.07	0	0	0	0	0	0	0	0
0	2	2	1	1	1	2	2	1	1	2	1	2	2	3.11	0	0	0	0	0	0	0	0
0	2	2	1	1	1	2	2	1	1	2	1	2	2	11.8	0	0	0	0	0	0	0	0
1	2	2	1	1	1	1	1	1	1	1	1	1	2	9.68	1	0	1	0	0	0	0	0
1	2	2	1	2	1	1	1	1	1	1	1	2	2	83.5	1	0	1	0	1	0	0	0
1	2	2	1	1	1	1	1	1	1	1	1	1	2	77.7	1	0	0	0	0	0	0	0
1	2	2	1	1	1	1	1	1	1	1	1	1	2	1.98	1	0	0	0	0	0	0	0
1	2	2	1	1	1	1	1	1	1	2	1	1	2	1.71	1	0	0	0	0	0	0	0
0	2	2	1	1	1	1	1	1	1	2	1	2	2	1207	0	0	0	0	0	0	0	0
0	2	2	1	1	1	1	1	1	1	2	1	2	2	1624	0	0	0	0	0	0	0	0
0	2	2	1	1	1	1	1	1	1	2	2	2	2	18.5	1	0	0	0	0	0	0	0
0	2	2	1	1	1	1	1	1	1	2	1	2	2	13.5	1	0	0	0	0	0	0	0
0	2	2	1	1	1	1	1	1	1	2	1	2	2	60	1	0	0	0	0	1	0	0
0	2	2	1	1	1	1	1	1	1	2	1	2	2	100	1	0	1	0	0	0	0	0
0	2	2	1	1	1	1	1	1	1	2	1	2	2	71.7	0	0	1	0	0	0	0	1
1	2	2	1	1	1	2	1	1	1	2	1	2	1	1019.8	1	0	1	1	1	1	0	1
1	2	2	1	1	1	1	1	1	1	2	1	2	1	329	1	1	1	0	0	0	0	1
1	2	1	1	1	1	1	1	1	1	2	1	2	2	56962.4	1	1	1	1	1	0	0	1
0	2	2	1	2	1	2	1	1	1	2	1	2	2	55258.4	0	0	0	0	0	0	0	0
0	2	2	2	2	1	2	2	1	1	2	1	2	2	907904	0	0	0	0	0	0	0	0
0	2	2	1	2	1	2	1	1	1	2	1	2	2	326946	1	0	0	0	0	1	0	0
0	2	2	1	1	1	2	1	1	1	2	2	2	2	81739.5	0	0	0	0	0	0	0	0
0	2	2	1	1	2	2	2	1	1	2	1	2	2	84.1	1	0	0	0	0	0	0	0
0	2	2	1	1	1	1	1	1	1	2	2	2	2	116.7	0	0	0	0	0	1	0	0
0	2	2	1	1	1	1	1	1	1	2	2	2	2	260025	0	0	0	0	0	1	0	0
0	2	2	1	1	1	1	1	1	1	2	2	2	2	20529150	0	0	1	0	0	1	0	0
0	2	2	1	1	1	1	1	1	1	2	1	2	2	3.43185e+07	0	0	0	0	0	1	0	0
0	2	2	1	1	1	1	1	1	1	2	1	2	2	68687.9	0	0	1	0	0	1	0	0
0	2	2	1	1	1	1	1	1	1	2	1	2	2	143724	0	0	0	0	0	0	0	0
0	2	2	1	1	1	1	1	1	1	2	1	2	2	375306	0	0	0	0	0	1	0	0
1	2	1	1	1	1	1	1	1	1	1	1	2	2	180	1	0	1	0	0	1	1	1
1	2	1	1	1	1	1	1	1	1	1	1	2	1	4138	1	0	1	0	1	1	0	1
1	2	1	1	1	1	1	1	1	1	2	1	2	1	96833.4	1	0	0	0	0	1	0	0
1	2	2	1	1	1	1	1	1	1	2	1	2	1	0.27	1	1	1	0	1	1	1	1
1	2	2	1	1	1	1	1	1	1	1	2	2	1	164557	1	0	0	0	1	1	1	1
1	2	2	1	1	1	1	1	1	1	2	1	2	1	0.0798	1	0	0	0	1	0	0	1
1	2	1	1	1	1	1	1	1	1	2	1	2	2	0.2579	1	0	0	0	1	0	0	1
1	2	2	1	1	1	1	1	1	1	2	1	2	2	0.2579	1	0	1	0	0	0	0	0
0	2	2	2	2	2	2	2	2	2	2	2	2	2	63.7	0	0	0	0	0	0	0	0
0	2	2	2	2	2	2	2	1	1	2	2	2	2	117.9	0	0	0	0	0	0	0	0
0	2	2	2	2	2	2	2	2	2	2	2	2	2	136.1	0	0	0	0	0	0	0	0
0	2	2	2	2	2	2	2	2	2	2	2	2	2	204.2	0	0	0	0	0	0	0	0
0	2	2	2	2	2	2	2	2	1	2	2	2	2	233	0	0	0	0	0	0	0	0
0	2	2	1	1	1	1	1	1	1	2	2	2	2	857.5	0	0	0	0	0	0	0	0
0	2	2	1	1	1	1	1	1	1	2	2	2	2	1088.4	0	0	0	0	0	0	0	0
0	2	2	1	1	1	1	1	1	1	2	2	2	2	5272.5	0	0	0	0	0	0	0	0
0	2	2	1	1	1	1	1	1	1	2	1	2	2	21570.1	0	0	1	0	0	1	0	0
0	2	2	1	1	1	1	1	1	1	2	1	2	2	29339	0	0	1	0	0	1	0	1
0	2	2	1	1	2	1	1	1	1	2	2	2	2	39136.3	0	0	0	0	0	0	0	0
0	2	2	1	1	1	1	1	1	1	2	2	2	2	50909.1	0	0	0	0	0	0	0	0
0	2	2	1	2	1	1	1	2	1	2	2	2	2	174344	0	0	0	0	0	0	0	0
0	2	2	2	1	2	2	2	2	1	2	2	2	2	445792	0	0	0	0	0	0	0	0
0	2	2	2	2	2	2	2	1	1	2	2	2	2	458792	0	0	0	0	0	0	0	0
0	2	2	1	1	1	2	1	1	1	2	1	2	2	1.03524e+06	0	0	0	0	0	0	0	0
0	2	2	1	1	1	2	1	1	1	2	1	2	2	2.15738e+06	0	0	0	0	0	0	0	0
0	2	2	1	1	1	2	1	1	1	2	1	2	2	1.67075e+07	0	0	0	0	0	0	0	0
0	2	2	1	1	1	2	1	1	1	2	1	2	2	175509602	0	0	0	0	0	0	0	0
0	2	2	1	1	1	1	1	1	1	2	1	2	2	278223	1	1	1	0	0	0	0	0
0	2	2	2	2	1	2	2	1	2	2	1	2	2	356193	1	0	1	0	0	1	1	1
0	2	2	1	2	1	2	2	1	1	2	1	2	2	4336.5	1	0	0	1	1	1	1	1
0	2	2	1	2	1	1	1	1	1	2	1	2	2	917.87	1	1	1	1	1	1	1	1
0	2	2	1	2	1	2	1	1	1	2	1	2	2	666197	1	0	1	1	1	1	0	1
1	2	1	1	1	1	1	1	1	1	2	1	2	2	4.0045e+08	1	1	1	1	1	1	1	1
1	2	2	1	1	1	1	1	1	1	2	1	2	2	345.62	0	0	0	0	0	0	0	0
1	2	2	1	1	1	1	1	1	1	1	2	2	2	20.2	0	0	0	0	0	0	0	0
1	2	2	1	1	1	1	1	1	1	2	2	2	2	574380	0	0	0	0	0	0	0	0
1	2	2	1	1	1	1	1	1	1	2	1	2	2	0.5	0	0	0	0	0	0	0	0
1	2	2	1	1	1	1	1	1	1	2	1	2	2	6.26435e+06	0	0	1	0	0	0	0	0
0	2	2	2	2	2	2	2	1	2	2	2	2	2	5.41	0	0	0	0	0	0	0	0
0	2	2	2	2	2	2	2	1	1	2	2	2	2	3628.08	0	0	0	1	0	1	0	1
0	2	2	2	2	2	2	2	1	2	2	2	2	2	3.13	0	0	0	0	0	0	0	0
1	2	2	1	1	1	1	2	1	1	2	1	2	2	86.21	1	0	1	0	0	1	0	1
1	2	2	1	1	1	1	1	1	1	2	1	2	2	47.79	1	0	0	0	0	0	0	0
0	2	2	1	1	1	2	2	1	2	2	1	2	2	4.28551e+06	1	1	0	0	0	0	0	0
0	2	2	1	1	2	2	2	1	1	2	1	2	2	338.51	1	0	0	0	0	0	0	0
0	2	2	1	1	1	2	2	1	1	2	1	2	2	13.04	1	1	0	0	0	0	0	0
0	2	2	1	1	1	2	2	1	1	2	1	2	2	1826.87	1	1	1	0	0	0	0	0
0	2	2	1	1	1	2	2	1	1	2	1	2	2	1153.52	1	1	0	0	0	0	0	0
0	2	2	1	2	1	2	2	1	1	2	2	2	2	2980.4	0	0	0	0	0	0	0	0
0	2	2	1	2	1	2	2	1	1	2	2	2	2	2.57	0	0	0	0	0	0	0	0
0	2	2	1	2	1	2	2	1	1	1	2	2	2	55990.2	0	1	0	0	1	0	0	0
0	2	2	1	2	1	2	2	1	1	2	2	2	2	48.32	0	1	1	0	0	0	0	0
0	2	2	1	2	1	2	2	1	1	2	2	2	2	2.5	1	0	0	0	0	0	0	0
0	2	2	1	1	1	2	2	1	2	2	1	2	2	92.2	0	0	0	0	0	0	0	0
0	2	2	1	1	1	2	2	1	1	2	2	2	2	0	0	0	0	0	0	0	0	0
0	2	2	1	1	1	2	2	2	1	2	1	2	2	311.1	0	0	0	0	0	0	0	0
0	2	2	1	1	1	2	2	1	1	2	1	2	2	572946	0	0	0	0	0	0	0	0
0	2	2	1	1	1	2	2	1	1	2	1	2	2	687587	0	0	0	0	0	0	0	0
0	2	2	1	2	1	2	2	1	1	2	2	2	2	7.9	0	0	1	0	0	1	0	0
0	2	2	1	2	1	2	2	1	1	2	2	2	2	1448.3	1	0	0	0	0	0	0	0
0	2	2	1	2	1	2	2	1	2	2	2	2	1	1789.2	1	0	0	0	0	0	0	0
0	2	2	1	2	1	2	2	1	1	2	2	2	2	1853	1	0	0	0	0	1	0	0
1	2	1	1	1	1	1	1	1	1	2	1	2	2	116302	1	1	1	0	1	1	0	0
1	2	1	1	2	1	1	1	1	1	2	1	2	1	6.09651e+06	1	1	1	1	1	1	1	0
1	2	1	1	1	1	1	1	1	1	2	1	2	1	46.4	1	1	1	1	1	1	0	0
1	2	1	1	1	1	1	1	1	1	2	1	2	1	135.7	1	1	1	1	1	1	1	1
1	2	1	1	1	1	1	1	1	1	2	1	2	1	45.4	1	1	1	1	1	1	0	0
1	1	1	1	1	1	1	1	1	1	2	1	2	1	22.9	1	1	1	1	1	1	1	0
1	2	2	1	2	1	1	1	1	1	2	1	2	2	4.22268e+06	1	1	1	1	1	1	1	1
1	2	2	1	1	1	1	1	1	1	2	1	2	2	269.5	1	0	1	0	1	1	1	1
1	2	2	1	1	1	1	1	1	1	2	1	2	2	14.9	1	1	1	1	1	1	1	1
1	2	2	1	2	1	1	1	1	1	2	1	2	2	2400	1	1	1	0	0	1	1	1
1	2	1	1	1	1	1	1	1	1	2	1	2	2	284666	1	1	1	0	1	1	1	1
0	2	2	1	1	1	1	1	1	1	2	1	2	2	328066	0	0	1	0	0	1	0	0
0	2	2	1	1	1	1	1	1	1	2	2	2	2	86291	0	0	0	0	0	1	0	0
0	2	2	1	1	1	1	1	1	1	2	2	2	2	598.6	1	0	1	0	0	1	1	0
0	2	2	1	1	1	1	1	1	1	2	1	2	2	7.9	0	0	0	0	0	0	0	0
1	1	1	1	1	1	1	1	1	1	2	1	2	2	14.4	1	1	1	1	1	1	1	0
1	2	1	1	1	1	1	1	1	1	1	1	1	2	376140	1	0	1	0	0	1	1	0
1	2	1	1	1	1	1	1	1	1	1	1	1	2	9.84399e+07	1	0	1	0	0	1	1	0
1	2	1	1	1	1	1	1	1	1	1	1	1	2	692280	1	0	1	0	0	1	1	0
1	2	1	1	1	1	1	1	1	1	2	1	2	2	3791.5	1	0	0	0	0	0	1	0
1	2	1	1	1	1	1	1	1	1	2	1	2	2	6370.8	1	0	1	0	1	1	1	0
0	2	2	2	2	2	2	2	1	1	2	2	2	2	0.4	0	0	0	0	0	0	0	0
0	2	2	2	2	2	2	2	1	1	2	2	2	2	1	0	0	0	0	0	0	0	0
0	2	2	2	2	2	2	2	1	1	2	2	2	2	535832	1	0	1	0	1	0	1	0
0	2	2	2	2	2	2	2	1	1	2	1	2	2	2132.93	1	0	0	0	0	0	0	0
0	2	2	2	2	2	2	2	1	1	2	1	2	2	590	1	0	1	0	0	0	0	0
0	2	2	1	2	2	2	1	1	1	2	1	2	2	30	0	0	0	0	0	0	0	0
0	2	2	2	2	2	2	1	1	1	2	1	2	2	10	0	0	0	0	0	0	0	0
0	2	2	2	2	2	2	2	1	1	1	1	2	2	60	0	0	0	0	0	1	0	1
0	2	2	2	2	1	2	2	1	1	2	1	2	2	12.2	1	0	0	0	0	0	0	0
0	2	2	1	1	1	2	2	1	1	2	2	2	2	100	0	0	0	0	0	0	0	0
1	2	2	1	1	1	2	1	1	1	2	1	2	2	100	1	0	1	0	0	1	0	1
1	2	2	1	2	1	2	1	1	1	2	1	2	2	100	1	0	0	0	0	0	0	1
1	2	2	1	1	1	2	1	1	1	2	1	2	2	100	0	0	0	0	0	1	0	0
1	2	2	1	1	1	1	1	1	1	2	1	2	2	100	1	0	1	0	0	1	0	0
1	2	2	1	1	1	1	1	1	1	2	1	2	2	100	1	0	1	0	0	1	0	0
0	2	2	1	1	1	2	1	1	2	2	2	2	2	6	0	0	0	0	0	0	0	0
0	2	2	1	1	1	2	1	1	2	2	2	2	2	186	0	0	0	0	0	0	0	0
0	2	2	1	1	1	2	1	2	1	2	2	2	2	159	0	0	0	0	0	0	0	0
0	2	2	1	1	1	2	1	1	1	2	2	2	2	1.8	0	0	0	0	0	0	0	0
0	2	2	1	1	1	2	1	1	1	2	2	2	2	14.18	0	0	0	0	0	0	0	0
0	2	2	1	1	1	1	1	1	1	2	2	2	2	0.522	0	0	0	0	0	1	0	0
0	2	2	1	1	1	1	1	1	1	2	2	2	2	2.591	0	0	0	0	0	1	0	0
0	2	2	1	1	1	1	1	1	2	2	2	2	2	15.459	0	1	0	1	0	1	0	0
0	2	2	1	1	1	1	1	1	1	2	1	2	2	1.935	0	0	1	0	0	1	0	0
0	2	2	2	2	1	2	2	1	1	2	1	2	2	0.04	1	0	0	1	0	0	0	0
1	2	2	1	1	1	1	1	1	1	2	1	2	1	2.518	1	0	1	0	1	0	0	1
0	2	2	1	1	1	1	1	1	1	2	1	2	2	0.217	0	0	0	0	0	0	0	0
0	2	2	1	1	1	1	1	1	1	2	1	2	2	0.923	0	0	0	0	0	0	0	0
0	2	2	1	1	1	1	1	1	1	2	1	2	2	0.409	1	0	0	0	0	0	0	0
0	2	2	1	1	1	1	1	1	1	2	1	2	2	0.939	1	0	0	0	0	0	0	0
0	2	2	2	2	2	2	2	1	1	2	2	2	2	163	0	0	1	0	0	0	0	0
0	2	2	2	2	1	2	2	1	1	2	1	2	2	13708.4	0	0	1	0	0	0	0	0
0	2	2	2	2	2	2	2	1	2	2	2	2	2	346.19	1	0	1	0	0	1	0	0
0	2	2	2	2	2	2	2	1	1	2	2	2	2	6.885	1	0	1	0	0	1	0	0
0	2	2	1	1	1	1	1	1	1	2	1	2	2	3.913	1	0	1	0	0	1	0	1
0	2	2	1	1	1	1	1	2	1	2	2	2	2	1415.21	0	0	0	0	0	1	0	0
0	2	2	1	1	1	1	1	1	1	2	1	2	2	20.209	0	0	0	0	0	1	0	0
0	2	2	1	1	1	1	1	1	2	2	2	2	2	27.846	0	0	1	0	0	1	1	0
0	2	2	1	1	1	1	1	1	1	2	2	2	2	34.46	1	0	0	0	0	1	1	0
0	2	2	1	1	1	1	1	1	1	2	2	2	2	12.9365	1	0	0	0	0	1	1	0
1	2	2	1	1	1	1	1	1	1	2	1	2	2	0.2207	0	0	0	0	0	0	0	0
1	2	2	1	1	1	1	1	1	1	2	1	2	2	0.0537	1	1	0	0	0	0	0	0
1	2	2	1	1	1	1	1	1	1	2	1	2	2	0.1111	1	0	1	0	0	0	0	0
1	2	2	1	1	1	1	1	1	1	2	1	2	2	0.1044	1	0	0	0	0	0	0	0
1	2	2	1	1	1	1	1	1	1	2	1	2	2	0.7805	1	1	0	0	1	0	0	0
0	2	2	1	1	1	1	1	1	1	2	1	2	2	0.1241	0	0	1	0	0	1	0	1
0	2	2	1	1	1	1	1	1	2	2	1	2	2	0.0515	1	0	0	1	0	0	0	0
0	2	2	1	1	1	1	1	1	2	2	1	2	2	0.66	1	0	0	1	0	0	0	0
0	2	2	1	1	1	1	1	1	1	2	1	2	2	0.0126	1	0	0	1	0	0	0	0
0	2	2	1	1	1	1	1	1	1	2	1	2	2	80	0	1	0	0	0	0	0	0
1	2	2	1	1	1	1	1	1	1	1	1	2	2	75	1	1	1	1	1	1	0	1
1	2	2	1	2	1	1	1	1	1	1	1	1	2	10	1	1	1	1	1	1	1	1
0	2	2	1	1	1	1	1	1	1	2	1	2	2	11	0	0	0	1	1	1	1	0
1	2	2	1	1	1	1	1	1	1	1	1	2	2	6.5	1	1	1	1	1	1	1	1
1	2	2	1	1	1	1	1	1	1	2	1	2	2	59	1	1	1	1	0	1	0	1
0	2	2	1	2	1	1	1	1	1	2	1	2	2	47	0	0	1	0	0	1	0	0
0	2	2	1	2	1	1	1	1	1	2	1	2	2	59	0	0	0	0	0	1	0	0
0	2	2	1	2	1	1	1	1	1	2	1	2	2	49	0	0	0	0	0	1	0	0
0	2	2	1	2	1	1	1	1	1	2	1	2	2	58	1	0	0	0	0	1	0	0
0	2	2	1	1	1	1	1	1	2	2	1	2	2	48	0	0	0	0	0	1	0	0
1	2	2	1	1	1	1	1	1	1	1	1	1	2	59	1	1	1	1	0	1	1	0
1	2	2	1	1	1	1	1	1	1	1	1	1	2	49	1	0	1	0	0	0	1	0
1	2	2	1	1	1	1	1	1	1	2	1	2	2	7.56	1	0	1	0	0	1	0	0
1	2	2	1	1	1	1	2	1	1	1	1	1	2	4.62	1	0	1	1	1	0	0	0
1	2	2	1	1	1	1	1	1	1	1	1	1	2	1.26	1	0	1	1	1	1	1	0
0	2	2	2	2	2	2	1	1	1	2	1	2	2	0.25	0	0	0	0	0	0	0	0
0	2	2	2	2	2	2	1	1	1	2	1	2	2	0.37	0	0	0	0	0	0	0	0
0	2	2	2	2	1	2	1	1	1	2	1	2	2	0.02	0	0	0	0	0	0	0	0
0	2	2	2	2	2	2	1	1	1	2	1	2	2	100	1	0	0	0	0	0	0	0
0	2	2	2	2	2	2	1	1	1	2	1	2	2	0.52	1	0	0	0	0	0	0	0
0	2	2	1	1	1	1	1	1	1	2	1	2	2	10.8	0	0	0	0	0	0	0	0
0	2	2	1	1	1	1	1	1	1	2	1	2	2	190	0	0	0	0	0	0	0	0
0	2	2	1	1	1	1	1	1	1	2	2	2	2	89	0	1	0	0	0	0	0	0
0	2	2	1	1	2	2	2	1	1	2	2	2	2	1.08	0	1	0	0	0	0	0	0
0	2	2	1	1	1	1	1	1	1	2	2	2	2	0.0063	0	1	0	0	0	1	0	0
1	2	1	1	1	1	1	1	1	1	2	2	2	2	400	0	0	0	0	0	1	0	0
0	2	2	1	1	1	1	1	1	1	2	2	2	2	87.9	1	0	0	0	0	1	0	0
0	2	2	1	1	1	1	1	1	1	2	2	2	2	249	1	0	0	0	0	1	0	0
1	2	2	1	1	1	1	1	1	1	2	1	2	2	84.97	1	1	1	0	1	1	0	1
1	2	2	1	1	1	1	1	1	1	1	1	1	2	90	0	0	0	0	0	0	0	0
1	2	2	1	2	1	1	1	1	1	1	1	2	2	13	1	1	0	0	0	0	0	0
0	2	2	1	1	1	1	1	1	1	1	1	2	2	98.9	1	1	1	0	0	0	0	0
1	2	2	1	1	1	1	1	1	1	1	1	1	2	761.92	1	1	0	0	0	0	1	1
1	2	1	1	1	1	1	1	1	1	2	1	2	2	100	1	1	1	1	1	0	0	1
0	2	2	1	1	1	2	2	1	1	2	1	2	2	234	0	0	0	0	0	1	0	0
0	2	2	1	1	1	2	2	1	1	2	1	2	2	97.5	0	0	0	0	0	1	0	0
0	2	2	1	1	1	1	1	1	1	2	1	2	2	0.55	0	0	0	0	0	1	0	0
0	2	2	1	1	1	1	1	1	1	2	1	2	2	9.4	0	0	0	0	0	1	0	0
0	2	2	1	1	1	1	1	1	1	2	2	2	2	90.22	0	0	0	0	0	1	0	0
0	2	2	1	1	1	1	1	1	2	2	2	2	2	1.04	0	0	0	0	0	0	0	0
0	2	2	1	1	1	1	1	1	1	2	2	2	2	2.53	0	0	0	0	0	0	0	0
0	2	2	1	1	1	1	1	1	1	2	2	2	2	1.86	0	0	1	0	0	0	0	0
0	2	2	2	1	1	1	1	1	1	2	2	2	2	1.55	1	0	1	0	0	1	0	0
0	2	2	2	1	1	1	1	1	1	2	2	2	2	0.27	1	0	1	1	0	0	0	0
1	2	2	1	1	1	1	1	1	1	1	1	2	1	0.06	1	0	1	0	0	1	1	1
1	2	2	1	2	1	1	1	1	1	1	1	2	1	0.05	1	0	0	0	0	0	1	1
1	2	2	1	1	1	1	1	1	1	1	1	2	1	0.0046	1	1	1	0	0	1	0	1
1	2	2	1	1	1	1	1	1	1	1	1	2	1	0.034	1	0	1	0	0	1	1	1
1	2	2	1	1	1	1	1	1	1	1	1	2	1	0.52	1	0	1	1	1	1	0	1
0	2	2	1	1	1	1	1	1	1	2	1	2	2	9.1	1	0	1	0	0	0	0	0
0	2	2	1	1	1	1	1	1	1	2	2	2	2	1492	0	0	1	0	0	0	0	0
0	2	2	1	1	1	1	1	1	1	2	2	2	2	0.89	1	1	1	1	1	1	0	1
0	2	2	1	1	1	1	1	1	1	2	1	2	2	3.12	1	0	1	0	0	0	0	1
0	2	2	1	1	1	1	1	1	1	2	1	2	2	1.3	1	1	1	0	0	0	0	1
1	2	2	1	1	1	1	1	1	1	2	1	2	2	0.92	1	1	1	0	0	1	1	1
1	2	2	1	1	1	1	1	1	1	1	1	2	1	0.38	1	0	1	0	0	0	1	1
1	2	2	1	1	1	1	1	1	1	2	1	2	2	99.4	1	0	1	0	0	1	1	1
1	2	2	1	1	1	1	1	1	1	2	1	2	2	7.1	1	0	1	0	0	1	0	1
1	2	2	1	1	1	1	1	1	1	2	1	2	2	100	1	0	1	0	0	1	1	1
0	2	2	2	2	1	2	2	1	2	2	2	2	2	91	0	0	0	0	0	0	0	0
0	2	2	1	1	1	1	1	1	1	2	2	2	2	0.0045	0	0	0	0	0	1	0	0
0	2	2	1	2	1	2	1	1	1	2	1	2	2	100	1	0	0	0	0	0	1	0
0	2	2	1	2	1	2	1	1	1	2	1	2	2	1066	1	0	0	0	0	0	0	0
0	2	2	1	1	1	2	1	1	1	2	1	2	2	639.6	1	0	0	0	0	0	1	0
0	2	2	1	1	2	2	2	1	1	2	2	2	2	3.36	0	0	0	0	0	1	0	0
0	2	2	1	1	2	2	2	1	1	2	2	2	2	3.02	0	0	0	1	0	1	0	0
0	2	2	2	2	2	2	2	1	1	2	2	2	2	12	0	0	0	0	0	1	1	0
0	2	2	2	2	1	2	2	1	1	2	1	2	2	36000	0	0	0	0	0	1	0	0
0	2	2	2	2	1	2	2	1	1	2	1	2	2	94	0	0	0	0	0	1	1	0
0	2	2	1	1	1	1	1	1	1	2	2	2	2	10	0	0	0	0	0	0	0	0
0	2	2	1	1	1	1	2	2	1	2	2	2	2	90	0	0	0	0	0	0	0	0
0	2	2	1	1	1	1	1	1	1	2	2	2	2	120	1	0	0	0	1	0	0	0
0	2	2	1	1	1	1	1	1	1	2	2	2	2	10000	1	0	0	0	0	0	0	0
0	2	2	1	1	1	1	1	1	1	2	2	2	2	1615.7	1	0	0	0	0	0	0	0
0	2	2	2	2	2	2	1	1	2	2	1	2	2	0.42	1	0	0	0	0	0	1	0
1	2	2	1	1	1	1	1	1	1	1	1	1	1	100	1	1	1	1	0	1	1	1
1	2	2	1	1	1	1	1	1	1	1	1	1	1	99.4	1	1	1	1	0	1	0	0
1	2	2	1	1	1	1	1	1	1	1	1	1	1	1612.8	1	0	1	1	1	1	0	0
1	2	1	1	1	1	1	1	1	1	2	1	2	1	99.8	1	1	1	1	1	1	1	0
0	2	2	1	1	1	2	1	1	1	2	1	2	2	0.82	1	0	0	0	0	0	0	0
0	2	2	1	1	1	1	1	1	1	2	1	2	2	1.51	0	0	0	0	0	0	0	0
0	2	2	1	1	1	1	1	1	2	2	1	2	2	0.62	1	0	0	0	0	0	0	0
0	2	2	1	1	1	1	1	1	1	2	1	2	2	0.034	1	0	0	0	0	0	0	0
0	2	2	1	1	1	1	1	1	1	2	1	2	2	2.7	1	0	0	0	0	0	0	0
0	2	2	1	1	1	1	1	1	1	1	1	2	2	0.54	1	1	1	0	0	0	0	0
0	2	2	1	1	1	1	1	1	1	2	1	2	2	2.59	1	0	1	0	0	1	0	1
0	2	2	1	1	1	1	1	1	1	2	1	2	2	4.48	1	1	1	0	0	1	0	1
0	2	2	1	1	1	1	1	1	1	2	1	2	2	0.3	1	1	1	0	0	1	0	1
0	2	2	1	1	1	1	1	1	1	2	1	2	2	3.1	1	1	0	1	0	1	0	0
0	2	2	1	1	1	1	1	1	1	2	1	2	2	3.24	0	0	0	0	0	1	0	0
0	2	2	1	1	1	1	1	1	1	2	1	2	2	0.2	0	0	0	1	0	1	0	0
0	2	2	1	1	1	1	1	1	2	2	1	2	2	2.88	0	0	0	0	0	1	0	1
0	2	2	1	1	1	1	1	1	1	2	1	2	2	11	1	0	1	1	0	1	0	1
0	2	2	1	1	1	1	1	1	1	2	1	2	2	3.18	0	0	1	0	0	1	1	1
0	2	2	1	1	1	2	2	2	2	2	1	2	2	0.055	0	0	0	0	0	0	0	0
0	2	2	1	2	1	2	2	1	1	2	1	2	2	2.75	0	0	0	0	0	0	0	0
0	2	2	1	1	1	2	2	1	1	2	1	2	2	10	1	0	0	0	1	0	0	0
0	2	2	1	1	1	2	2	1	1	2	2	2	2	9.816	1	0	0	0	0	0	0	0
0	2	2	1	1	1	1	1	1	1	2	1	2	2	0.489	1	0	1	0	0	0	0	0
1	2	2	1	2	1	1	1	1	1	2	1	2	1	2.132	0	1	1	1	0	1	0	1
1	2	2	1	1	1	1	1	1	1	2	1	2	1	408	1	1	1	0	0	1	1	1
1	2	2	1	1	1	1	1	1	1	2	1	2	2	4067	1	0	1	0	0	0	1	1
1	2	2	1	1	1	1	1	1	1	2	1	2	2	2280000	1	1	1	0	0	0	0	1
1	2	2	1	1	1	1	1	1	1	2	1	2	1	2280000	1	0	1	1	1	1	0	0
1	2	2	1	1	1	2	1	1	1	2	1	2	1	2280000	1	0	0	1	0	0	0	0
1	2	2	1	1	1	2	1	1	1	2	2	2	2	114.4	0	0	0	0	0	0	0	0
1	2	2	1	1	1	1	1	1	1	2	2	2	2	303.8	0	0	0	0	0	0	0	0
1	2	2	1	1	1	1	1	1	1	2	1	2	2	45.4	1	0	0	0	1	0	0	0
1	2	2	1	1	1	1	1	1	1	2	1	2	2	46.7	0	0	0	0	0	0	0	0
0	2	2	2	2	1	2	2	1	2	2	2	2	2	110.8	1	0	0	0	0	0	0	0
0	2	2	2	2	1	2	2	1	1	2	2	2	2	311.6	1	0	0	0	0	0	0	0
0	2	2	2	2	1	2	2	1	1	2	2	2	2	1140000	0	0	0	0	0	1	0	0
0	2	2	2	2	1	2	2	1	1	2	2	2	2	1140000	0	0	0	0	0	0	0	0
0	2	2	1	1	1	1	1	1	1	2	1	2	2	1140000	1	0	1	0	1	0	0	1
1	2	1	1	1	1	1	1	1	1	1	1	1	2	1140000	1	0	1	1	1	1	0	1
1	2	2	1	1	1	1	1	1	1	1	1	1	2	1140000	1	0	1	0	0	1	0	0
1	2	1	1	1	1	1	1	1	1	2	1	1	2	1140000	1	0	0	1	0	0	0	0
1	2	1	1	1	1	1	1	1	1	1	1	1	2	45.21	1	0	0	0	0	0	0	0
1	2	1	1	1	1	1	1	1	1	1	1	2	2	110.67	1	1	0	0	0	0	1	0
0	2	2	2	2	2	2	2	2	2	2	2	2	2	326.47	0	0	0	0	0	0	0	0
0	2	2	2	2	1	2	2	1	1	2	2	2	2	1585703	0	0	0	0	0	0	0	0
0	2	2	2	2	2	2	2	1	1	2	2	2	2	1585703	0	0	0	0	0	0	0	0
0	2	2	2	2	2	2	2	1	1	2	1	2	2	1585703	0	0	0	0	0	0	0	0
0	2	2	2	2	1	2	2	1	1	2	2	2	2	1140000	0	0	0	0	0	0	0	0
0	2	2	2	2	2	2	2	1	1	2	2	2	2	1140000	0	0	0	0	0	1	0	0
0	2	2	2	2	2	2	2	1	1	2	2	2	2	1140000	0	0	0	0	0	1	0	0
0	2	2	2	2	2	2	2	1	1	2	2	2	2	1140000	0	0	0	0	0	1	0	0
0	2	2	2	2	2	2	2	1	1	2	2	2	2	1140000	0	0	0	0	0	1	0	0
0	2	2	1	1	1	1	1	1	1	2	1	2	2	1140000	0	0	0	0	0	1	0	0
1	2	2	1	2	1	1	1	1	1	2	1	2	2	48.46	1	0	1	1	1	1	1	0
1	2	2	1	1	2	1	1	1	1	1	2	2	2	88.9	1	0	0	0	0	1	1	0
1	2	2	1	2	1	1	1	1	1	2	2	2	2	381.16	1	0	0	0	1	1	1	0
1	2	1	1	1	1	1	1	1	1	1	1	2	2	54.41	1	0	1	1	1	1	1	0
1	2	1	1	1	1	1	1	1	1	2	1	2	2	139.46	1	0	1	1	1	0	1	0
0	2	2	1	2	1	1	1	1	1	2	1	2	2	426.78	0	0	1	0	0	0	0	1
0	2	2	1	1	1	1	1	1	1	2	2	2	2	4257.32	1	0	0	0	0	0	0	1
0	2	2	1	1	1	1	1	1	1	2	1	2	2	112922	1	0	0	0	0	0	0	1
0	2	2	1	1	1	1	1	1	1	2	1	2	2	4400	1	0	0	0	0	0	0	1
0	2	2	1	1	1	1	1	1	1	2	2	2	2	1.624	1	0	1	0	0	0	0	1
0	2	2	2	2	2	2	2	1	2	2	2	2	2	0.122	0	0	0	0	0	0	0	0
0	2	2	2	2	1	2	2	1	1	2	2	2	2	0.696	0	0	0	0	0	0	0	0
0	2	2	2	2	1	2	2	1	1	2	2	2	2	0.596	0	0	0	0	0	0	0	0
0	2	2	2	2	1	2	2	1	1	2	2	2	2	2.027	0	0	0	0	0	0	0	0
1	2	2	1	1	1	1	1	1	1	2	2	2	2	0.0762	0	0	0	0	1	0	0	0
0	2	2	1	2	1	2	1	1	1	2	2	2	2	0.832	0	0	0	0	0	0	0	0
0	2	2	1	2	1	2	1	1	1	2	1	2	2	0.829	0	0	0	0	0	0	0	0
0	2	2	1	2	1	2	1	1	1	2	1	2	2	0.0633	0	0	0	0	0	0	0	0
0	2	2	2	2	2	2	2	1	1	2	2	2	2	11	0	0	0	0	0	0	0	0
0	2	2	1	1	1	2	2	1	1	2	2	2	2	6.111	0	0	0	0	0	0	0	0
0	2	2	1	1	1	1	1	1	1	2	2	2	2	8.4	0	0	0	0	0	0	0	0
0	2	2	1	1	1	2	2	1	1	2	1	2	2	300050	0	0	0	0	0	1	0	0
0	2	2	1	1	1	2	2	1	1	2	2	2	2	0.221	1	0	0	0	0	0	0	0
0	2	2	1	1	1	2	2	1	1	2	1	2	2	6626.4	1	0	0	0	0	1	1	0
0	2	2	1	1	1	2	2	1	1	2	1	2	2	0.18	0	0	0	0	0	0	0	0
1	2	1	1	1	1	1	1	1	1	2	1	2	2	4.02	1	1	1	1	1	1	1	1
1	2	1	1	1	1	1	1	1	1	2	1	2	2	3.96	1	0	0	0	0	0	1	0
1	2	1	1	1	1	1	1	1	1	2	1	2	2	7.98	1	1	1	0	1	1	1	0
1	2	1	1	1	1	1	1	1	1	2	1	2	2	4988.91	1	0	1	0	1	1	1	0
1	1	1	1	1	1	1	1	1	1	2	1	2	2	0.125	1	0	1	1	1	1	1	0
0	2	2	1	1	2	2	2	1	1	2	2	2	2	2.062	0	0	0	0	0	0	0	0
0	2	2	1	1	2	2	2	2	2	2	2	2	2	224580	0	0	0	0	0	0	0	0
0	2	2	1	1	1	2	2	1	1	2	1	2	2	4	0	0	0	0	0	0	0	0
0	2	2	1	1	1	2	2	1	1	2	1	2	2	0.071	0	0	0	0	0	0	0	0
0	2	2	1	1	1	2	2	1	1	2	1	2	2	400	0	0	0	0	0	0	0	0
0	2	2	1	1	1	1	1	1	1	2	2	2	2	360	0	0	0	0	0	1	0	1
0	2	2	1	2	1	1	1	2	2	2	2	2	2	3994	0	0	0	0	0	0	0	0
0	2	2	1	2	1	1	1	1	1	2	2	2	2	0.83	0	0	1	1	0	0	0	0
0	2	2	1	1	1	1	1	1	1	2	2	2	2	4.91	0	0	1	0	0	0	0	0
0	2	2	1	2	1	2	1	1	1	2	2	2	2	313340	1	0	1	0	0	0	0	0
0	2	2	2	2	2	2	2	1	1	2	1	2	2	10.74	0	0	0	0	0	0	0	0
0	2	2	2	2	2	2	2	1	1	2	1	2	2	0.21	0	0	0	0	0	0	0	0
0	2	2	2	2	2	2	2	1	2	2	1	2	2	7.8	0	0	0	0	0	1	0	0
0	2	2	2	2	2	2	2	1	1	2	1	2	2	10.92	0	0	0	0	0	0	0	0
0	2	2	1	1	1	2	1	1	1	2	1	2	2	98.9	0	0	0	0	1	0	1	0
0	2	2	1	2	1	1	1	1	1	2	2	2	2	39080000	0	0	0	0	0	0	0	0
0	2	2	2	2	2	2	2	1	2	2	2	2	2	26.13	0	0	0	0	0	0	0	0
0	2	2	2	2	2	2	2	1	1	2	2	2	2	931.65	0	0	0	0	0	0	0	0
0	2	2	2	2	2	2	2	1	1	2	2	2	2	1.62	0	0	0	0	0	0	0	0
0	2	2	1	2	1	1	1	1	1	2	1	2	2	1.72	0	0	0	0	0	0	0	0
0	2	2	2	1	1	1	1	1	1	2	2	2	2	0.03	0	0	0	0	0	0	0	0
0	2	2	2	1	1	1	1	2	1	2	2	2	2	1094269	0	0	0	0	0	0	0	0
0	2	2	2	1	1	1	1	1	1	1	2	2	2	1.91	0	0	0	0	0	1	0	0
0	2	2	1	1	1	1	1	1	1	2	1	2	2	230	0	0	0	0	0	1	0	0
0	2	2	2	2	1	2	1	1	1	2	1	2	2	90	0	0	0	0	0	0	0	0
1	2	2	1	1	1	1	1	1	1	2	1	2	2	12700	0	0	0	0	0	1	1	1
1	2	2	1	2	1	1	1	1	1	1	1	2	2	3168	0	0	1	0	1	1	1	1
1	2	2	1	1	1	1	1	1	1	2	1	2	2	677	1	0	0	0	0	1	0	1
1	2	2	1	1	1	1	1	1	1	1	1	2	2	1053	1	0	0	0	0	1	0	0
1	2	2	1	1	1	1	1	1	1	2	1	2	2	1854	1	0	0	0	0	1	0	0
0	2	2	2	2	1	2	2	1	1	2	2	2	2	2313	0	0	0	0	0	1	0	1
0	2	2	2	2	1	2	2	1	1	2	2	2	2	0.46	0	0	0	0	0	1	0	1
0	2	2	2	2	2	2	2	1	1	2	2	2	2	2.29	0	0	0	0	0	1	0	1
0	2	2	2	2	2	2	2	1	1	2	1	2	2	395550	0	0	0	0	0	1	0	1
0	2	2	1	1	1	1	1	1	1	2	1	2	2	6.97	1	0	1	0	0	1	0	1
0	2	2	2	2	2	2	2	1	2	2	2	2	2	0.166	0	0	0	0	0	1	0	0
0	2	2	2	2	2	2	2	1	1	2	1	2	2	17869.6	0	0	0	0	0	1	0	0
0	2	2	2	2	2	2	2	1	2	2	1	2	2	11.19	0	0	0	0	0	1	0	0
0	2	2	2	2	2	2	2	1	1	2	1	2	2	9.92	0	0	0	0	0	1	0	0
0	2	2	2	2	2	2	2	1	1	2	2	2	2	0.0077	0	0	0	0	0	1	0	0
1	2	2	1	1	1	1	1	1	1	2	1	2	2	5680	1	1	1	1	1	1	0	0
1	2	2	1	1	1	1	1	1	1	2	2	2	2	27.83	0	0	1	1	1	0	1	0
1	2	2	1	1	1	1	1	1	1	1	1	1	2	1.48	0	0	1	1	1	1	0	0
1	2	2	1	1	1	1	1	1	1	1	1	1	2	1086.27	0	0	1	0	1	1	0	0
1	2	2	1	1	1	1	1	1	1	1	1	1	2	2.15	0	0	1	1	0	1	0	0
0	2	2	2	2	1	2	1	1	1	2	1	2	2	0.035	1	0	0	0	0	0	0	0
0	2	2	2	2	2	2	2	2	2	2	2	2	2	1368045	0	0	0	0	0	0	0	0
0	2	2	2	2	1	2	1	1	1	2	1	2	2	2.23	1	0	0	0	0	0	0	0
0	2	2	2	2	2	2	2	2	1	2	2	2	2	123.75	0	0	0	0	0	0	1	0
0	2	2	2	2	1	2	2	1	1	2	2	2	2	504.44	0	0	0	0	0	0	0	0
0	2	2	1	1	1	2	2	1	1	2	1	2	2	789.99	0	0	0	0	0	0	0	0
0	2	2	1	1	1	2	2	1	1	2	1	2	2	22.868	0	0	0	0	0	0	0	0
0	2	2	1	1	1	2	2	1	1	2	2	2	2	230.51	0	0	0	0	0	0	0	0
0	2	2	1	1	1	2	2	1	1	2	1	2	2	381.68	0	0	0	0	0	0	0	0
0	2	2	1	1	1	2	2	1	1	2	1	2	2	42.2	0	0	0	0	0	0	0	0
0	2	2	1	1	1	1	1	1	1	2	2	2	2	428.04	0	0	0	0	0	1	0	0
0	2	2	1	1	1	1	1	1	1	2	1	2	2	634.81	0	0	0	0	0	0	1	0
0	2	2	1	1	1	1	1	1	2	2	2	2	2	752.83	0	0	0	0	1	1	0	0
0	2	2	1	1	1	1	1	1	1	2	1	2	2	301.59	1	0	0	0	0	1	1	0
0	2	2	1	1	1	1	1	1	1	2	1	2	2	0.006	1	1	0	1	1	1	1	0
0	2	2	1	1	1	1	1	1	1	2	2	2	2	0.125	0	0	0	0	0	0	0	0
0	2	2	1	1	1	1	1	1	1	2	2	2	2	0.055	0	0	0	0	0	1	0	1
0	2	2	1	1	1	1	1	1	1	2	2	2	2	100	0	0	0	0	0	1	1	1
0	2	2	1	1	1	1	1	1	1	2	2	2	2	99.15	0	0	0	0	0	1	0	1
0	2	2	1	1	1	1	1	1	1	2	2	2	2	99.79	0	0	0	0	0	1	0	1
1	2	1	1	1	1	1	1	1	1	1	1	2	2	84.42	1	0	1	1	1	1	1	1
1	2	1	1	2	1	1	1	1	1	1	1	2	2	100	1	1	1	1	1	1	1	1
1	2	1	1	1	1	1	1	1	1	1	1	2	2	99.88	1	1	1	1	1	1	1	1
1	2	1	1	1	1	1	1	1	1	1	1	2	2	14.82	1	1	1	1	1	1	1	1
1	2	1	1	1	1	1	1	1	1	1	1	2	2	226.85	1	1	1	1	1	1	1	1
1	2	2	1	1	1	1	1	1	1	1	1	2	1	399.5	1	0	1	1	1	1	1	1
1	2	2	1	1	1	1	1	1	1	2	1	2	1	17.84	1	0	1	1	0	1	1	1
1	2	1	1	1	1	1	1	1	1	2	1	2	2	278.54	1	0	1	0	0	1	1	1
1	2	1	1	1	1	1	1	1	1	1	1	2	2	463.57	1	0	0	0	0	0	1	0
1	1	2	1	1	1	1	1	1	1	2	2	2	2	12	0	0	0	0	0	1	1	1
0	2	2	2	2	2	2	2	2	2	2	2	2	2	303.31	0	0	0	0	0	0	0	0
0	2	2	2	2	2	2	2	1	1	2	2	2	2	0.049	1	0	0	0	0	0	0	0
0	2	2	2	2	2	2	1	1	2	2	2	2	2	0.123	1	0	0	0	0	0	0	0
0	2	2	2	2	1	2	2	2	1	2	2	2	2	0.006	0	0	0	0	0	0	0	0
0	2	2	2	2	1	2	2	1	1	2	2	2	2	100	0	0	0	0	0	0	0	0
0	2	2	2	2	1	1	1	1	2	2	2	2	2	99.15	0	0	0	0	0	0	0	0
0	2	2	1	1	1	2	1	1	1	2	2	2	2	99.87	0	0	0	0	0	0	0	0
0	2	2	1	1	1	2	1	1	1	2	2	2	2	89.1	0	0	0	0	0	0	0	0
0	2	2	1	1	1	2	1	1	1	2	1	2	2	100	0	0	0	0	0	0	0	0
0	2	2	1	1	1	2	1	1	1	2	2	2	2	99.83	0	0	0	0	0	0	0	0
0	2	2	1	1	1	1	1	1	1	2	2	2	2	233.6	0	0	0	0	0	0	0	1
0	2	2	1	1	1	1	1	1	1	2	2	2	1	101.93	1	0	0	0	0	1	0	1
0	2	2	1	1	1	2	1	1	1	2	2	2	2	45.27	1	0	1	0	0	1	1	1
0	2	2	1	1	1	1	1	1	1	2	1	2	2	100	1	0	0	0	0	0	0	0
0	2	2	1	1	1	1	1	1	1	2	1	2	2	183.03	1	1	0	0	0	1	0	0
0	2	2	1	1	1	2	2	1	1	2	1	2	2	191.63	1	0	0	0	0	0	0	0
0	2	2	1	1	1	2	2	1	1	1	1	2	2	13.11	0	0	0	0	0	0	0	0
0	2	2	1	1	1	2	2	1	1	2	1	2	2	1062.15	1	0	0	0	0	0	0	0
0	2	2	1	1	1	2	2	1	1	2	1	2	2	530.89	1	0	1	0	0	0	0	0
0	2	2	1	1	1	2	2	1	1	2	1	2	2	453.74	0	0	1	0	0	0	0	0
0	2	2	2	2	2	2	2	1	1	2	2	2	2	3.29	0	0	0	0	0	1	0	0
0	2	2	2	2	2	2	2	1	1	2	2	2	2	5.31	1	1	1	1	0	1	1	1
0	2	2	2	2	2	2	2	1	1	2	2	2	2	3.29	1	0	0	0	0	0	0	0
0	2	2	2	2	2	2	2	1	1	2	2	2	2	453.74	0	0	0	0	0	0	0	0
0	2	2	2	2	1	2	2	1	1	2	2	2	2	5.31	1	0	0	1	1	0	0	0
0	2	2	1	1	1	2	1	1	2	2	1	2	2	13.11	0	0	0	0	0	0	0	0
0	2	2	1	2	2	2	2	1	2	2	1	2	2	1062.15	0	0	0	0	0	0	0	0
0	2	2	1	1	2	2	2	1	1	2	1	2	2	530.89	0	0	0	0	0	0	0	0
0	2	2	1	1	1	2	2	1	1	2	1	2	2	100	0	0	0	0	0	0	0	0
0	2	2	1	1	1	2	1	1	1	2	1	2	2	0.88	0	1	0	0	0	0	0	0
0	2	2	1	1	1	2	2	1	1	2	1	2	2	0.13	0	0	0	0	0	0	0	0
0	2	2	1	1	1	2	1	1	1	2	1	2	2	0.28	0	0	1	0	0	0	0	0
0	2	2	1	1	1	2	2	1	1	2	1	2	2	312.54	0	0	0	0	0	0	0	0
0	2	2	1	1	1	2	2	1	1	2	1	2	2	98.8	0	0	0	0	0	0	0	0
0	2	2	1	1	1	2	2	1	1	2	1	2	2	85.8	0	0	0	0	0	0	0	0
0	2	2	1	1	1	1	1	1	1	2	2	2	2	306.42	1	0	0	0	0	1	0	1
0	2	2	1	1	1	1	1	1	1	2	1	2	2	17799.7	0	0	0	0	0	1	0	1
0	2	2	2	2	2	2	2	1	1	2	2	2	2	328	1	0	0	0	0	1	0	1
0	2	2	2	2	2	2	2	1	1	2	2	2	2	763	1	0	0	0	0	1	0	0
0	2	2	1	2	1	2	2	1	1	2	1	2	2	7505	0	0	0	0	0	1	0	0
0	2	2	2	2	2	2	2	1	2	2	2	2	2	50014	0	0	0	0	0	0	0	0
0	2	2	1	1	1	2	1	1	1	2	2	2	2	63280	0	0	0	0	0	0	0	1
0	2	2	1	1	1	2	1	1	2	2	2	2	2	33776	0	0	0	0	0	0	0	1
0	2	2	1	1	1	2	1	1	1	2	2	2	2	1928.61	0	0	0	0	0	0	0	0
0	2	2	1	1	1	2	1	1	1	2	2	2	2	72765.7	0	0	0	0	0	0	0	0
0	2	2	2	2	2	2	2	2	2	2	2	2	2	9000	0	0	0	0	0	0	0	0
0	2	2	2	2	2	2	2	1	1	2	2	2	2	219.73	0	0	0	0	0	1	1	0
0	2	2	2	2	2	2	2	1	2	2	2	2	2	5.35	0	0	0	0	0	1	1	0
0	2	2	1	2	1	2	1	1	1	2	2	2	2	0.41	0	0	0	0	0	1	0	0
0	2	2	2	2	2	2	2	1	1	2	2	2	2	24.22	0	0	0	0	0	1	0	0
0	2	2	1	1	2	2	2	1	1	2	2	2	2	1821	1	0	0	0	0	0	0	0
0	2	2	1	1	2	2	2	1	1	2	2	2	2	2.34	0	0	0	0	0	0	0	0
0	2	2	1	1	2	2	2	1	1	2	2	2	2	4353.16	0	0	0	0	0	0	0	0
0	2	2	1	1	1	1	1	1	1	2	1	2	2	0.88	1	0	1	0	0	0	0	0
0	2	2	1	1	1	1	1	1	1	2	1	2	2	6.5	0	0	0	0	0	0	0	0
0	2	2	1	1	1	2	2	1	1	2	2	2	2	178.51	0	0	0	0	0	0	0	0
0	2	2	1	1	1	2	2	1	1	2	2	2	2	9.515	0	0	0	0	0	0	0	0
0	2	2	2	2	1	1	1	1	1	2	2	2	2	86.15	0	0	0	0	0	0	0	0
0	2	2	1	2	1	1	1	1	1	2	2	2	2	15.77	0	0	0	0	0	0	0	0
0	2	2	1	1	1	1	1	1	1	2	2	2	2	9000	0	0	0	0	0	0	0	0
0	2	2	2	2	2	2	2	1	1	2	2	2	2	2.19	1	0	0	0	0	0	0	0
0	2	2	1	1	1	1	1	1	1	2	2	2	2	86	1	0	0	0	0	0	0	0
0	2	2	1	1	1	1	1	1	1	2	2	2	2	5.99	1	0	1	0	1	0	0	0
0	2	2	1	1	1	2	1	1	1	2	2	2	2	115.86	1	0	0	0	0	0	0	1
0	2	2	1	1	1	2	2	1	1	2	1	2	2	2082.88	1	0	1	0	1	0	0	0
0	2	2	1	1	1	1	1	2	2	2	1	2	2	90	0	0	0	0	0	0	0	0
0	2	2	1	1	1	1	1	1	2	2	1	2	2	217	1	0	0	0	0	0	0	0
0	2	2	1	1	1	1	1	1	2	2	2	2	2	249.8	1	0	0	0	0	0	0	0
0	2	2	1	2	1	1	1	1	1	2	2	2	2	99	0	0	0	0	0	0	0	0
0	2	2	1	1	1	1	1	1	1	2	2	2	2	62081.8	1	0	0	0	0	0	0	0
1	2	1	1	1	1	1	1	1	1	1	1	2	1	0.0219	1	1	1	1	1	1	1	0
1	2	1	1	1	1	1	1	1	1	1	1	2	1	4254.35	1	0	1	0	1	1	1	0
1	2	1	1	1	1	1	1	1	1	1	1	2	1	86	1	0	1	0	1	1	1	0
1	2	1	1	1	1	1	1	1	1	1	1	2	1	2.02	1	0	1	0	0	1	0	0
1	2	1	1	1	1	1	1	1	1	1	1	2	1	79	1	1	1	1	0	1	1	0
0	2	2	2	2	2	2	2	2	2	2	2	2	2	2.88	0	0	0	0	0	0	0	0
0	2	2	2	2	2	2	2	2	2	2	2	2	2	24.935	0	0	0	0	0	0	0	0
0	2	2	2	2	2	2	2	1	2	2	2	2	2	113.62	0	0	0	0	0	0	0	0
0	2	2	2	2	1	2	2	1	1	2	1	2	2	3.401	0	0	0	0	0	0	0	0
0	2	2	2	2	2	2	2	1	1	2	1	2	2	2204	0	0	0	0	0	0	0	0
0	2	2	2	2	2	2	2	1	1	2	2	2	2	480	0	0	0	0	0	1	0	0
1	2	1	1	2	1	1	1	1	1	1	1	2	2	0.1759	0	0	1	0	1	1	1	1
1	2	2	1	1	1	1	1	1	1	1	1	2	1	107.23	1	1	0	1	1	1	0	1
1	2	1	1	1	1	1	1	1	1	2	1	2	1	1.19	1	0	1	1	1	1	0	0
1	2	1	1	1	1	1	1	1	1	2	1	2	2	9.26	1	0	1	1	1	1	1	1
1	2	2	1	1	1	1	1	1	1	1	1	1	2	1.83	0	0	0	0	0	0	0	0
1	2	2	1	1	1	1	1	1	1	1	1	1	2	36	0	0	0	0	0	0	0	0
1	2	2	1	1	1	1	1	1	1	1	1	2	2	1532	0	0	0	0	0	0	0	0
1	2	2	1	1	1	2	1	2	1	1	1	2	2	223	0	0	1	1	0	0	0	0
1	2	2	1	1	1	2	2	1	1	1	1	2	2	30.9	1	0	0	0	0	0	0	0
0	2	2	2	2	2	2	2	1	1	2	2	2	2	0.61	0	0	0	0	0	0	0	0
0	2	2	2	2	2	2	2	1	2	2	2	2	2	22.4	0	0	0	0	0	0	0	0
0	2	2	2	2	2	2	2	1	1	2	1	2	2	12400	0	0	1	0	0	0	0	0
0	2	2	2	2	2	2	2	1	1	2	1	2	2	543.7	0	0	0	0	0	1	0	0
0	2	2	2	2	1	2	2	1	1	2	2	2	2	304.9	0	0	0	0	0	0	0	0
0	2	2	2	2	2	2	2	2	2	2	2	2	2	33	0	0	0	0	0	0	0	0
0	2	2	2	2	2	2	2	2	1	2	2	2	2	345.8	1	0	0	0	0	0	0	0
0	2	2	1	1	1	2	1	1	1	2	2	2	2	46.2	1	0	0	0	0	0	1	0
0	2	2	1	1	1	2	1	1	1	2	1	2	2	294.3	1	0	0	0	0	0	0	0
0	2	2	2	2	1	2	1	1	1	2	1	2	2	29.7	1	0	0	0	0	0	1	0
0	2	2	2	2	1	2	1	1	1	2	1	2	2	523.4	1	0	1	0	0	0	0	0
0	2	2	2	2	1	2	1	1	1	2	2	2	2	302.6	0	0	1	0	0	1	0	0
0	2	2	2	2	1	2	1	1	1	2	2	2	2	44.5	0	0	1	0	0	1	0	0
0	2	2	2	2	1	2	1	1	1	2	1	2	2	14.8	0	0	0	0	0	1	0	0
1	2	2	1	1	1	1	1	1	1	2	1	2	2	261.5	0	0	0	0	0	1	0	0
1	2	2	1	1	1	1	1	1	1	2	1	2	2	22.25	0	0	1	0	1	0	0	0
1	2	2	1	1	1	1	1	1	1	2	1	2	2	147	0	0	0	0	0	0	0	0
1	2	2	1	1	1	1	1	1	1	2	1	2	2	151	0	0	1	0	1	1	0	0
1	2	2	1	1	1	1	1	1	1	1	1	1	2	37400	0	0	1	0	0	1	0	0
0	2	2	1	1	1	2	2	1	1	2	2	2	2	94.534	0	0	1	0	0	1	1	0
0	2	2	1	1	1	2	2	1	1	2	1	2	2	9.941	0	0	0	0	0	0	0	0
0	2	2	1	1	1	2	1	1	1	2	2	2	2	1.267	0	0	1	0	0	1	0	0
0	2	2	1	1	1	2	2	1	1	2	2	2	2	32.856	0	0	1	0	1	1	0	0
0	2	2	1	1	1	2	2	1	1	2	2	2	2	5.365	0	0	0	0	0	1	0	0
1	2	1	1	1	1	1	1	1	1	2	1	2	1	0.671	1	0	0	0	0	1	0	0
1	2	1	1	2	1	1	1	1	1	1	1	2	1	0.0636	1	0	1	0	0	0	1	0
1	2	1	1	1	1	1	1	1	1	2	1	2	1	49.9	1	1	0	0	1	1	0	0
1	2	1	1	1	1	1	1	1	1	2	1	2	1	39.8	1	0	1	0	1	0	1	0
1	2	1	1	1	1	1	1	1	1	2	1	2	1	54.2	0	0	0	0	1	0	0	0
0	2	2	1	1	1	2	2	1	1	2	1	2	2	38.8	1	0	1	1	1	0	1	0
0	2	2	2	2	1	2	2	1	1	2	1	2	2	50.5	1	1	1	0	0	1	0	1
0	2	2	2	2	1	1	2	1	2	2	1	2	2	38.1	1	0	1	0	0	0	0	1
0	2	2	2	2	2	2	2	1	1	2	1	2	2	50.1	1	0	0	1	0	1	0	0
1	2	1	1	1	1	1	1	1	1	2	1	2	2	37.8	1	0	0	0	0	1	0	0
1	2	1	1	2	1	1	1	1	1	1	1	2	2	1.8	1	1	1	1	1	0	0	0
1	2	2	1	2	1	1	2	1	1	1	1	2	2	0.25	1	1	1	1	1	0	1	1
1	2	1	1	1	1	1	1	1	1	2	1	2	2	256	1	1	1	1	1	0	0	0
1	2	2	2	2	2	2	2	1	1	2	2	2	2	49.9	1	1	1	1	1	1	0	1
1	2	1	1	1	1	1	1	1	1	2	1	2	2	39.8	1	1	1	1	1	1	1	0
0	2	2	1	1	1	2	1	1	1	2	2	2	2	54.2	1	0	1	1	1	1	1	1
0	2	2	1	1	1	2	1	1	2	2	2	2	2	38.8	0	0	0	0	0	0	0	0
0	2	2	2	2	1	2	1	1	1	2	2	2	2	50.5	0	0	1	0	0	1	0	0
0	2	2	1	1	1	2	1	1	1	2	1	2	2	38.1	0	0	0	0	0	0	0	0
1	2	2	1	1	1	1	1	1	1	2	1	2	2	50.1	1	0	1	0	0	1	0	0
1	2	2	1	1	1	1	1	1	1	1	1	2	2	37.8	1	0	1	1	1	1	0	0
1	2	2	1	1	1	1	1	1	1	1	1	2	2	250	0	1	1	0	0	0	0	0
1	2	2	1	1	1	1	1	1	1	1	1	2	2	1.8	1	0	1	0	0	0	0	0
1	2	2	1	1	1	1	1	1	1	1	1	2	2	0.25	1	0	1	0	1	1	0	0
1	2	2	1	1	1	1	1	1	1	1	1	2	2	1.8	1	0	0	0	0	0	0	0
0	2	2	1	1	1	1	1	1	1	2	1	2	2	0.38	1	0	1	0	0	0	1	0
0	2	2	1	1	1	1	1	1	1	2	1	2	2	49.2	0	0	0	0	0	0	0	0
0	2	2	1	1	1	2	1	1	1	2	1	2	2	56.5	1	0	0	0	1	0	0	0
0	2	2	2	2	2	2	2	1	1	2	2	2	2	49.6	1	0	0	0	0	0	0	0
0	2	2	1	1	1	2	1	1	1	2	1	2	2	58	0	0	1	0	0	0	0	0
1	2	2	1	1	1	1	1	1	1	2	1	2	2	48.9	1	0	0	0	0	0	0	0
1	2	2	1	2	1	1	1	1	1	1	1	2	2	55.1	1	0	0	0	0	1	0	0
1	2	2	1	1	1	1	1	1	1	2	1	2	2	47.7	1	0	1	0	0	0	1	1
1	2	2	1	1	1	1	1	1	1	2	1	2	2	54.8	1	0	0	0	0	1	0	0
1	2	2	1	1	1	1	1	1	1	2	1	2	2	4059.1	1	0	0	0	0	1	0	0
0	2	2	2	2	1	2	2	2	2	2	1	2	2	5626.93	1	0	1	0	0	1	0	0
0	2	2	2	2	1	2	2	1	1	2	1	2	2	200	0	0	0	0	0	0	0	0
0	2	2	2	2	1	2	2	1	2	2	1	2	2	100	0	0	0	0	0	0	0	0
0	2	2	2	2	1	2	2	1	1	2	1	2	2	1.89	0	0	0	0	0	0	0	0
0	2	2	1	1	1	2	2	1	1	2	2	2	2	1.285	0	0	0	0	1	1	0	0
0	2	2	1	1	1	2	2	2	1	2	2	2	2	0.068	0	0	0	0	0	0	0	0
0	2	2	1	1	1	2	2	1	1	2	2	2	2	0.068	0	0	0	0	0	0	0	0
0	2	2	1	1	1	2	2	1	1	2	2	2	2	8.06	0	0	0	0	0	0	0	0
0	2	2	1	1	1	2	2	1	1	2	2	2	2	3.464	0	0	0	0	0	0	0	0
0	2	2	1	1	1	1	1	1	1	2	2	2	2	0.62	0	0	0	0	0	0	0	0
0	2	2	1	1	1	1	1	1	1	2	1	2	2	0.2301	1	0	0	0	1	0	0	0
0	2	2	1	1	1	1	1	1	1	2	1	2	2	0.04	1	0	0	0	0	0	0	0
0	2	2	1	1	1	1	1	1	1	2	1	2	2	2.015	1	0	1	0	0	0	0	0
0	2	2	1	1	1	1	1	1	1	2	1	2	2	100	1	0	0	0	0	0	0	0
0	2	2	1	1	1	1	1	1	1	2	1	2	2	100	1	0	0	0	0	0	0	0
0	2	2	1	1	1	2	2	1	2	2	1	2	2	100	1	0	1	0	0	0	1	0
0	2	2	1	1	1	2	2	1	1	2	1	2	2	100	0	0	1	0	0	0	0	0
0	2	2	1	1	1	2	2	1	1	1	1	2	2	0.62	1	0	1	0	0	0	0	0
0	2	2	1	1	1	2	2	1	1	2	1	2	2	1.89	0	0	1	0	0	0	0	0
0	2	2	1	1	1	1	1	1	1	2	1	2	2	1.285	0	0	0	0	0	0	0	0
0	2	2	1	1	1	2	2	1	1	2	1	2	2	0.068	1	0	0	0	0	0	0	0
0	2	2	1	1	1	2	2	1	2	2	2	2	2	0.068	0	0	0	0	0	0	0	0
0	2	2	1	1	1	2	2	1	2	2	2	2	2	8.06	0	0	0	0	0	0	0	0
0	2	2	1	1	2	1	2	1	1	2	1	2	2	3.4641	0	0	0	0	0	0	0	0
0	2	2	1	1	1	2	2	1	1	2	1	2	2	0.2301	0	0	0	0	0	0	0	0
0	2	2	1	1	1	1	1	1	1	2	2	2	2	0.04	0	0	0	0	0	1	0	0
0	2	2	1	1	1	1	1	1	1	2	2	2	2	2.015	0	0	0	0	0	0	0	0
0	2	2	1	1	1	1	1	1	2	2	2	2	2	100	0	0	0	0	0	0	0	0
0	2	2	1	1	1	1	1	1	1	2	2	2	2	1.89	0	0	0	0	0	0	0	0
1	2	2	1	1	1	1	1	1	1	2	2	2	2	0.284	0	0	0	0	0	0	0	0
0	2	2	1	1	1	2	2	1	1	2	2	2	2	5.6596	0	0	0	0	0	0	0	0
0	2	2	1	2	1	2	2	2	1	2	2	2	2	36.1013	0	0	0	0	0	0	0	0
0	2	2	1	1	1	2	2	2	1	2	2	2	2	0.229	0	0	0	0	0	0	0	0
0	2	2	1	1	1	2	2	1	1	2	2	2	2	3	0	0	0	0	0	0	0	0
0	2	2	2	2	1	2	2	1	1	2	1	2	2	0.12	0	0	0	0	0	0	0	0
1	2	2	1	1	1	1	1	1	1	2	1	2	1	18.84	1	0	0	0	0	0	0	0
1	2	2	1	1	1	1	1	1	1	2	1	2	1	0.96	0	0	0	0	0	1	0	1
1	2	2	1	1	1	1	1	1	1	2	1	2	1	5.724	1	1	1	0	0	1	0	1
1	2	2	1	1	1	1	1	1	1	2	1	2	1	5.3878	1	1	1	1	1	1	0	1
1	2	2	1	1	1	1	1	1	1	2	1	2	1	29.1222	1	1	1	1	1	1	0	1
0	2	2	1	2	1	2	1	1	1	2	2	2	2	0.414	1	1	1	1	0	1	0	1
0	2	2	1	2	1	2	1	1	1	2	2	2	2	0	0	0	0	0	0	0	0	0
0	2	2	1	2	1	2	1	1	1	2	2	2	2	100	0	0	0	0	0	0	0	0
0	2	2	1	2	1	2	1	2	1	2	2	2	2	100	0	0	0	0	0	0	0	0
0	2	2	1	2	1	2	1	1	1	2	2	2	2	0.09	0	0	0	0	0	0	0	0
1	2	2	1	2	1	1	1	1	1	2	1	2	2	18600	0	0	0	0	0	0	0	0
1	2	2	1	2	1	1	1	1	1	2	1	2	2	15000	1	0	1	0	0	1	0	1
1	2	2	1	1	1	1	1	1	1	2	1	2	2	42300	1	1	1	0	0	0	1	1
1	2	2	1	1	1	1	1	1	1	2	1	2	2	2000	1	1	1	1	0	1	1	1
1	2	1	1	1	1	1	1	1	1	1	1	2	2	349990	1	1	1	0	0	1	0	1
0	2	2	1	1	1	2	2	1	2	2	2	2	2	9.0779	1	1	1	1	0	1	1	1
0	2	2	1	1	2	2	2	1	1	2	1	2	2	0.794	0	0	0	0	0	0	0	0
0	2	2	1	1	2	2	2	1	1	2	2	2	2	19148	1	0	0	0	1	1	0	0
0	2	2	1	1	2	2	2	1	1	2	1	2	2	92.513	0	0	0	0	1	1	0	0
0	2	2	1	1	1	2	2	1	1	2	1	2	2	32.149	1	0	1	0	0	1	0	0
0	2	2	2	2	2	2	2	1	1	2	2	2	2	0.313	0	0	1	0	0	0	0	0
0	2	2	2	2	2	2	2	1	1	2	2	2	2	0.003	0	0	0	0	0	0	0	0
0	2	2	2	2	2	2	2	1	1	2	2	2	2	0.179	0	0	0	0	0	0	0	0
0	2	2	2	2	2	2	2	1	1	2	2	2	2	0.44	0	0	0	0	0	0	0	0
0	2	2	2	2	2	2	2	1	1	2	2	2	2	20.585	0	0	0	0	0	0	0	0
0	2	2	2	2	1	2	2	1	1	2	2	2	2	0.41	0	0	0	0	0	0	0	0
0	2	2	2	2	1	2	2	2	2	2	2	2	2	8.091	0	0	0	0	0	0	0	0
0	2	2	1	1	1	2	2	1	1	2	2	2	2	100	0	0	0	0	0	0	0	0
0	2	2	1	1	1	1	1	1	1	2	1	2	2	8.003	0	0	0	0	0	1	0	0
0	2	2	1	1	1	1	1	1	1	2	1	2	2	0.262	1	0	0	0	0	0	0	1
0	2	2	1	1	1	1	1	1	1	2	2	2	2	1.972	1	0	0	0	0	0	0	1
0	2	2	1	1	1	1	1	1	1	2	2	2	2	0.062	1	0	0	0	0	1	0	1
0	2	2	1	1	1	1	1	1	1	2	2	2	2	0.325	1	0	1	0	0	1	0	1
0	2	2	1	1	1	1	1	1	1	2	1	2	2	0.277	1	1	0	0	0	1	0	1
0	2	2	1	1	1	1	1	1	1	2	1	2	2	0.008	1	0	0	0	0	1	0	1
1	2	2	1	1	1	1	1	1	1	1	1	1	2	0.022	1	1	0	0	0	1	0	1
0	2	2	1	1	1	1	1	1	1	2	1	2	2	1.041	0	0	1	1	1	1	0	0
0	2	2	1	1	1	1	1	1	1	2	1	1	2	0.955	1	0	1	0	0	0	1	0
0	2	2	1	1	1	1	1	1	1	2	1	2	2	12.839	0	0	1	0	0	1	0	0
0	2	2	1	1	1	1	1	1	1	2	1	2	2	0.35	0	0	1	1	0	1	0	0
0	2	2	1	1	1	2	2	1	1	2	2	2	2	2.068	0	0	1	1	0	1	0	1
0	2	2	1	1	1	2	2	1	1	2	1	2	2	0.271	0	0	0	0	0	0	0	0
0	2	2	1	1	1	2	2	1	1	2	1	2	2	1.158	1	0	1	0	0	0	0	0
0	2	2	1	1	1	2	2	1	1	2	1	2	2	1.554	0	0	1	0	0	0	0	0
0	2	2	1	1	1	1	1	1	1	2	1	2	2	0.076	0	0	1	0	0	0	0	0
0	2	2	1	1	1	1	1	1	1	2	2	2	2	0.244	0	0	1	0	0	0	0	0
0	2	2	1	1	1	1	1	1	1	2	2	2	2	0.269	0	0	0	0	0	0	0	0
0	2	2	1	1	1	1	1	1	1	2	2	2	2	0.014	0	0	0	0	0	0	0	0
0	2	2	1	1	1	1	1	1	1	2	1	2	2	11.302	0	0	0	0	0	0	0	0
1	2	1	1	1	1	1	1	1	1	2	1	2	2	13.045	0	0	0	0	0	0	0	0
0	2	2	1	1	1	1	1	1	1	2	1	2	2	1.086	1	0	1	0	0	1	0	0
0	2	2	1	1	1	1	1	1	1	2	1	2	2	4	0	0	0	0	0	0	0	0
0	2	2	1	1	1	1	1	1	1	2	2	2	2	100	0	0	1	1	0	0	0	0
0	2	2	1	1	1	1	1	1	1	2	1	2	2	8	0	0	1	1	0	0	0	0
0	2	2	1	1	1	1	1	1	1	2	1	2	2	25.6	1	0	1	1	0	0	0	0
0	2	2	1	1	1	1	1	1	1	2	1	2	2	41.1	0	0	0	0	0	0	0	0
0	2	2	1	1	1	1	1	1	1	2	2	2	2	0.1973	1	0	0	0	0	0	0	0
0	2	2	1	1	1	1	1	1	1	2	2	2	2	0.2508	1	1	0	0	0	0	0	0
0	2	2	1	1	1	1	1	1	1	2	1	2	2	3.3129	1	0	0	0	0	0	0	0
0	2	2	1	1	1	1	1	1	1	2	1	2	2	0.0087	1	0	0	0	0	0	0	0
0	2	2	2	2	2	2	2	1	2	2	1	2	2	10.1639	1	0	0	0	0	0	0	0
0	2	2	2	2	2	2	2	1	1	2	1	2	2	16.8328	1	0	1	0	0	1	1	1
0	2	2	2	2	2	2	2	1	1	2	2	2	2	0.7955	1	0	1	0	0	1	1	1
0	2	2	2	2	2	2	2	1	1	2	2	2	2	3.0287	1	0	1	0	0	1	1	1
0	2	2	2	2	2	2	2	1	1	2	2	2	2	6.3003	0	1	0	0	0	1	0	1
0	2	2	2	1	2	2	2	1	1	2	1	2	2	0.0777	0	0	0	0	0	1	0	1
0	2	2	1	1	2	2	2	1	1	2	2	2	2	0.3068	1	0	0	0	0	1	0	0
0	2	2	1	1	2	2	2	1	1	2	2	2	2	200	1	0	0	0	0	1	0	0
0	2	2	2	2	1	2	2	1	1	2	1	2	2	100	1	0	0	0	1	1	0	0
0	2	2	1	1	1	1	1	1	1	2	1	2	2	0.032	1	0	0	0	0	1	0	0
0	2	2	1	2	1	2	2	1	1	2	1	2	2	100	1	1	0	0	1	1	1	0
0	2	2	1	2	1	2	2	1	1	2	1	2	2	100	0	0	0	0	0	1	0	0
0	2	2	1	2	1	1	1	1	2	2	1	2	2	11	0	0	0	0	0	1	0	0
0	2	2	1	2	1	1	1	1	1	2	1	2	2	17	0	0	0	0	0	1	0	0
0	2	2	1	2	1	1	1	1	1	2	1	2	2	26	0	0	0	0	0	0	0	0
0	2	2	2	2	1	2	2	1	1	2	2	2	2	1123	0	0	1	0	0	1	0	0
0	2	2	2	2	2	2	2	1	1	2	1	2	2	900	0	0	0	0	0	0	0	0
0	2	2	2	2	2	2	2	1	1	2	2	2	2	10	0	0	0	0	0	0	0	0
0	2	2	2	2	2	2	2	1	1	2	2	2	2	79.8	0	0	0	0	0	1	0	0
0	2	2	1	2	1	2	2	1	1	2	1	2	2	75	1	0	0	0	0	1	0	0
1	2	2	1	1	1	1	1	1	1	1	1	1	1	2290	0	0	0	1	0	0	0	0
1	2	2	1	1	1	1	1	1	1	2	2	2	2	5	0	0	0	0	0	0	0	0
1	2	2	1	1	1	1	1	1	1	2	2	2	2	6374	0	0	0	0	0	0	0	0
1	2	2	1	1	1	1	1	1	1	1	1	2	2	383.4	1	0	0	0	0	0	0	0
1	2	2	1	1	1	1	1	1	1	2	1	2	2	159	1	1	0	0	1	0	0	0
0	2	2	1	1	1	1	1	1	1	2	1	2	2	4571882	1	0	0	0	0	0	0	0
0	2	2	1	1	1	1	1	1	1	2	1	2	2	69838	1	0	0	0	0	0	0	0
1	2	2	1	1	1	2	1	1	1	2	1	2	2	0.1184	0	0	0	0	0	1	0	0
1	2	2	1	1	1	2	1	1	1	2	1	2	2	1.28596e+08	1	0	0	0	0	1	0	0
1	2	2	1	1	1	2	1	1	1	2	1	2	2	18131.6	1	0	1	0	0	1	0	1
0	2	2	1	1	1	1	1	1	1	2	1	2	2	27263620	1	1	0	0	0	1	0	0
0	2	2	1	1	1	1	1	1	1	2	1	2	2	836	0	0	0	0	0	0	0	0
0	2	2	1	1	1	1	1	1	1	2	2	2	2	231856	0	0	0	0	0	0	0	0
0	2	2	1	1	1	1	1	1	1	2	1	2	2	0.3931	0	0	0	0	0	0	0	0
0	2	2	1	1	1	1	1	1	1	2	1	2	2	722642	0	0	0	0	0	0	0	0
0	2	2	2	2	2	2	2	1	1	2	2	2	2	94	0	0	1	0	0	0	0	0
1	2	2	1	2	1	1	1	1	1	2	1	2	2	327	1	1	1	1	0	1	0	1
1	2	2	2	2	1	1	1	1	1	2	1	2	2	9095	1	1	1	1	0	1	1	1
1	2	2	1	2	1	1	1	1	1	2	1	2	2	47.4	0	0	0	0	0	1	0	0
1	2	2	1	1	1	1	1	1	1	2	1	2	2	1.25	1	0	1	1	0	1	0	1
0	2	2	2	2	1	2	2	1	1	2	1	2	2	1540	1	0	1	1	0	1	1	1
0	2	2	2	2	1	2	2	2	1	2	1	2	2	10286	0	0	0	0	0	1	0	0
0	2	2	2	2	1	2	2	1	1	2	1	2	2	1.1	0	0	0	0	0	1	0	0
0	2	2	2	2	1	2	2	1	1	2	1	2	2	184	0	0	0	0	0	1	1	0
0	2	2	2	2	1	1	1	1	1	2	1	2	2	0.75	1	0	0	0	0	0	1	0
0	2	2	1	2	1	1	1	1	2	2	1	2	2	60	1	0	0	0	0	1	0	0
0	2	2	1	1	1	1	1	1	1	2	1	2	2	1.1	0	0	0	0	0	1	0	0
0	2	2	1	2	1	1	1	1	1	2	1	2	2	47.4	0	0	1	0	0	1	0	0
1	2	2	1	1	1	1	1	1	1	1	1	1	2	11826	0	0	1	0	0	1	0	0
1	2	2	1	1	1	1	1	1	1	1	1	1	2	0.75	0	0	0	0	0	0	0	0
1	2	2	1	1	1	1	1	1	2	2	2	2	2	0.35	0	0	0	0	0	0	0	0
1	2	2	1	1	1	1	1	1	1	2	2	2	2	0.3	0	0	0	0	0	0	0	0
1	2	2	1	1	1	1	1	1	1	2	1	2	2	0.4	0	0	0	0	0	0	0	0
1	2	2	1	1	1	1	1	1	1	2	1	2	2	184	0	0	0	1	1	0	0	0
1	2	2	1	1	1	1	1	1	1	2	1	2	2	3234500	0	0	0	0	0	0	0	0
0	2	2	2	2	2	2	2	1	1	2	2	2	2	11826	0	0	0	0	0	0	0	0
0	2	2	2	2	2	2	2	1	1	2	2	2	2	6.5	0	0	0	0	0	0	0	0
0	2	2	2	2	1	1	2	1	1	2	1	2	2	0.8	0	0	1	0	0	0	0	0
0	2	2	2	2	1	2	2	1	1	2	1	2	2	0.7	0	0	0	0	0	0	0	0
0	2	2	2	2	2	1	1	1	1	2	2	2	2	8	0	0	0	0	0	0	0	0
1	2	2	1	2	1	1	1	1	1	2	1	2	2	9.57	0	0	1	0	0	0	0	0
1	2	2	1	1	1	1	1	1	1	2	1	2	2	0.16	0	0	1	0	1	1	0	0
1	2	2	1	1	1	1	1	1	1	2	1	2	2	5.866	0	0	1	0	1	1	1	0
1	2	2	1	1	1	1	1	1	1	1	1	2	2	0.066	0	0	1	0	1	1	0	0
1	2	2	1	1	1	1	1	1	1	2	1	2	2	95	1	0	0	0	0	0	0	0
0	2	2	2	2	1	2	2	1	1	2	1	2	2	492.324	0	0	0	0	0	0	0	0
0	2	2	2	2	1	2	1	1	1	2	1	2	2	142.146	0	0	0	0	0	0	0	0
0	2	2	2	2	1	2	2	1	1	2	1	2	2	102.86	0	0	0	0	0	0	0	0
0	2	2	2	2	1	2	2	1	1	2	1	2	2	7.446	0	0	0	0	0	0	0	0
0	2	2	1	1	1	1	1	1	1	2	2	2	2	0.902	0	0	0	0	0	0	0	0
0	2	2	1	1	1	1	2	1	2	2	1	2	2	159.11	1	0	0	0	0	0	0	0
0	2	2	1	1	1	1	2	1	1	2	1	2	2	63.73	0	0	0	0	0	0	0	0
0	2	2	1	1	1	1	2	1	1	2	1	2	2	26.64	0	0	0	0	0	0	0	0
0	2	2	1	1	1	1	2	1	1	2	1	2	2	95	0	0	0	0	0	0	0	0
0	2	2	1	1	1	1	2	1	1	2	1	2	2	5.1801	0	0	0	0	0	0	0	0
0	2	2	2	2	2	2	2	1	2	2	1	2	2	1.19	0	0	0	0	0	0	0	0
0	2	2	2	2	2	2	2	1	1	2	1	2	2	4.591	0	0	0	1	0	1	0	1
0	2	2	2	2	1	2	2	1	1	2	2	2	2	579.63	1	0	0	0	0	0	0	0
0	2	2	2	2	1	2	2	1	1	2	1	2	2	219.327	0	0	0	0	0	0	0	1
0	2	2	1	2	1	2	1	1	1	2	2	2	2	58.112	0	0	0	0	0	0	0	0
0	2	2	1	1	1	1	1	1	1	2	2	2	2	95	1	0	0	1	0	0	0	0
0	2	2	1	1	1	1	1	1	1	2	2	2	2	315.98	0	0	0	0	0	0	0	0
0	2	2	1	1	1	1	1	1	1	2	2	2	2	84.72	0	0	0	0	0	0	0	0
0	2	2	1	1	1	1	1	1	1	2	1	2	2	95	1	0	0	0	0	0	0	0
0	2	2	1	1	1	1	1	1	1	2	2	2	2	0.7938	0	0	0	0	0	0	0	0
0	2	2	1	1	1	1	1	1	1	2	1	2	2	0.0486	0	0	0	0	0	0	0	0
0	2	2	1	1	1	1	1	1	1	1	1	2	2	124.52	1	0	1	0	0	0	0	0
0	2	2	1	1	1	1	1	1	1	2	1	2	2	257.58	1	1	0	0	0	0	0	0
1	2	1	1	1	1	1	1	1	1	1	1	2	2	9.34	1	1	1	0	0	1	0	0
1	2	2	1	1	1	1	1	1	1	1	1	2	2	84.67	1	1	1	1	1	1	0	0
1	2	2	1	1	1	2	2	1	1	1	1	1	2	4.67	1	1	1	0	1	1	0	0
1	2	2	1	1	1	2	2	1	1	1	1	1	2	152.44	1	1	1	0	0	1	0	0
1	2	2	1	1	1	2	2	1	1	1	1	1	2	324.59	1	0	1	0	0	0	1	0
1	2	2	1	1	1	2	2	1	1	1	1	1	2	11.36	1	0	1	1	1	1	0	0
1	2	2	1	1	1	2	2	1	1	1	1	1	2	3.03	1	0	1	0	0	1	1	0
0	2	2	2	2	1	2	1	1	1	2	1	2	2	5.68	0	0	0	0	0	1	0	0
0	2	2	2	2	1	2	1	1	1	2	1	2	2	211.71	0	0	1	0	0	0	0	0
0	2	2	2	2	1	2	1	1	1	2	1	2	2	401.72	1	1	1	0	0	0	0	0
0	2	2	2	2	1	1	1	1	1	2	1	2	2	15.88	1	0	0	1	1	0	0	0
0	2	2	2	2	1	1	1	1	1	2	1	2	2	143.96	1	0	0	0	0	0	0	0
0	2	2	1	1	1	1	1	1	2	2	1	2	2	7.94	1	0	0	0	0	0	0	0
0	2	2	1	1	1	1	1	1	1	2	1	2	2	236.86	0	0	1	0	0	0	0	0
0	2	2	1	1	1	1	1	1	2	2	1	2	2	8.88	0	0	1	0	1	0	0	0
0	2	2	1	1	1	1	1	1	1	2	1	2	2	17.76	0	0	1	0	1	0	0	0
0	2	2	1	1	1	1	1	1	1	2	1	2	2	507.41	0	0	1	0	1	0	0	0
1	2	1	1	1	1	1	1	1	1	2	1	2	2	5280	0	0	1	0	1	1	0	0
1	2	1	1	1	1	1	1	1	1	2	1	2	2	13884	1	0	0	0	0	0	0	0
1	2	1	1	1	1	1	1	1	1	2	1	2	2	1024	0	1	1	1	1	1	0	0
1	2	1	1	1	1	1	1	1	1	1	1	2	2	154.93	1	1	0	1	0	1	0	0
1	2	1	1	1	1	1	1	1	1	2	1	2	2	15.15	1	1	1	0	0	1	1	0
1	2	2	1	1	1	1	1	1	1	2	2	2	1	1530.9	1	0	1	1	0	1	0	0
1	2	2	1	1	1	1	1	1	1	2	1	2	1	32.7	1	1	1	0	0	0	0	0
1	2	2	1	1	1	1	1	1	1	1	1	2	1	151.55	1	0	1	0	1	0	0	0
1	2	2	1	1	1	1	1	1	1	1	1	2	1	14.55	1	0	1	0	1	0	0	0
1	2	2	1	1	1	1	1	1	1	1	1	2	1	38	1	0	1	0	0	0	0	0
1	2	2	1	1	1	1	1	1	1	1	1	2	2	198.2	1	0	1	0	0	0	1	0
0	2	2	2	2	2	2	2	1	2	2	2	2	2	217.2	1	1	1	0	0	0	0	0
0	2	2	1	1	1	1	1	1	1	2	2	2	2	600	0	0	0	0	0	0	0	0
0	2	2	1	1	1	1	1	1	1	2	1	2	2	4300	0	0	0	0	0	0	0	0
0	2	2	1	1	1	1	1	2	1	2	2	2	2	2300	1	0	0	0	0	0	0	0
0	2	2	1	1	1	1	1	1	1	2	1	2	2	94.16	0	0	0	0	0	0	0	0
0	2	2	1	1	1	1	1	1	1	2	1	2	2	2.18	0	0	0	0	0	0	0	0
0	2	2	1	1	1	1	1	1	1	2	1	2	2	2.41	1	0	0	0	0	0	0	0
0	2	2	1	1	1	1	1	1	1	2	1	2	2	3.92	1	0	0	0	0	0	0	0
0	2	2	1	1	1	1	1	1	1	2	1	2	2	15.33	0	0	0	0	0	1	0	0
0	2	2	1	1	1	1	1	1	1	2	2	2	2	700	0	1	1	0	0	1	1	0
0	2	2	1	1	1	1	1	1	1	2	1	2	2	4000	0	1	1	0	0	1	1	0
0	2	2	1	1	1	1	1	1	1	2	1	2	2	2800	0	1	1	0	0	1	0	0
1	2	1	1	1	1	1	1	1	1	2	1	2	2	58.74	0	0	1	0	0	1	1	0
1	2	1	1	1	1	1	1	1	1	2	1	2	2	5.78	1	0	1	0	1	1	0	0
1	2	2	1	1	1	1	1	1	1	2	1	2	2	22.41	1	1	1	1	1	0	1	0
1	2	2	1	1	1	1	1	1	1	2	1	2	2	1.02	1	0	1	1	1	1	0	0
1	2	1	1	1	1	1	1	1	1	1	1	2	2	0.12	0	0	1	1	1	0	0	0
0	2	2	2	2	1	2	2	1	2	2	1	2	2	0.24	1	0	1	1	1	0	0	0
0	2	2	2	2	1	2	2	1	1	2	1	2	2	0.05	1	0	0	0	0	0	0	0
0	2	2	2	2	2	2	2	1	2	2	2	2	2	0.01	0	0	0	0	0	1	0	1
0	2	2	2	2	1	2	2	1	1	2	1	2	2	0.02	0	0	1	0	0	1	0	1
1	2	2	1	1	1	1	1	1	2	2	1	2	2	8.63	0	0	1	0	0	1	0	1
0	2	2	1	1	1	1	1	1	1	2	1	2	2	0.59	1	0	1	0	0	1	0	1
0	2	2	1	1	1	1	1	1	1	2	1	2	2	4.59	1	1	0	0	0	1	0	0
0	2	2	1	1	1	1	1	1	1	2	2	2	2	1.02	1	0	0	0	0	1	0	0
0	2	2	1	1	1	1	1	1	1	2	2	2	2	0.02	1	0	0	0	0	1	0	0
0	2	2	1	1	1	1	1	1	1	2	2	2	2	0.53	1	0	0	0	0	1	0	0
0	2	2	2	2	2	2	2	1	2	2	2	2	2	4.01	1	0	0	1	0	1	0	0
0	2	2	2	2	2	2	2	1	1	2	2	2	2	0.02	0	0	0	0	0	1	0	0
0	2	2	2	2	2	2	2	1	1	2	2	2	2	1.17	0	0	0	0	0	1	0	0
0	2	2	1	1	1	1	1	1	1	2	1	2	2	10.67	0	0	0	0	0	0	0	0
0	2	2	1	1	1	1	1	1	1	2	1	2	2	0.84	0	0	1	0	0	0	0	0
0	2	2	1	2	2	2	2	1	2	2	1	2	2	1.96	0	0	0	0	0	0	0	0
0	2	2	2	2	1	2	2	2	2	2	2	2	2	500	0	0	0	0	0	0	0	0
0	2	2	1	1	1	1	1	1	1	2	1	2	2	2500	0	0	0	0	0	0	0	0
0	2	2	1	2	1	2	2	1	1	2	1	2	2	23.39	0	0	0	0	0	0	0	0
0	2	2	1	1	1	1	1	1	1	2	2	2	2	6.64	1	0	0	0	0	0	0	0
0	2	2	1	1	1	2	1	1	2	2	2	2	2	40.74	1	0	0	0	0	0	0	0
0	2	2	1	1	1	2	1	1	1	2	2	2	2	0.48	0	0	0	0	0	0	0	0
0	2	2	1	1	1	2	1	1	1	2	2	2	2	0.13	1	0	0	0	0	1	0	0
0	2	2	1	1	1	2	1	1	1	2	2	2	2	0.76	1	0	0	0	0	1	0	0
1	2	2	1	1	1	1	1	1	1	1	1	2	2	0.22	0	0	0	0	0	1	0	0
0	2	2	1	1	1	1	1	1	1	2	1	2	2	0.04	1	0	1	0	0	1	0	0
0	2	2	1	1	1	1	1	1	1	2	1	2	2	0.64	0	0	0	0	0	0	1	0
1	2	2	1	1	1	1	1	1	1	2	1	2	2	0.96	0	0	1	0	0	0	1	0
1	2	2	1	1	1	1	1	1	1	2	1	2	2	0.02	1	0	1	0	1	0	0	0
1	2	2	1	1	1	1	1	1	1	2	1	2	2	4.45	0	0	1	0	0	0	0	0
1	2	1	1	1	1	1	1	1	1	1	1	2	2	3.1	1	0	1	0	0	0	0	0
1	2	1	1	1	1	1	1	1	1	2	1	2	2	0.63	1	1	1	1	0	0	0	1
1	2	1	1	1	1	1	1	1	1	1	1	2	2	12.95	1	1	0	1	1	1	0	1
1	2	1	1	1	1	1	1	1	1	2	1	2	2	89.23	1	1	1	1	0	1	0	1
1	2	1	1	1	1	1	1	1	1	2	1	2	2	30000	1	1	1	1	1	1	0	0
1	2	2	1	1	1	1	1	1	1	1	1	1	1	100.18	1	1	1	1	1	1	0	1
1	2	2	1	1	1	1	2	1	1	2	1	2	2	2.43	0	0	0	0	0	0	0	0
1	2	2	1	1	1	2	1	1	1	2	2	2	2	37.93	0	0	0	0	0	1	0	0
1	2	2	1	1	1	2	1	1	1	2	1	2	2	3.7	0	0	0	0	0	0	0	0
1	2	2	1	1	1	1	1	1	1	1	1	2	2	53.64	0	0	0	0	0	0	0	0
1	2	2	1	1	1	1	1	1	1	1	1	1	2	842.28	1	1	1	1	0	0	1	0
1	2	2	1	1	1	1	1	1	1	1	1	1	2	94.08	1	0	1	1	1	0	1	0
1	2	2	1	1	1	1	1	1	1	1	1	1	2	71.96	1	0	0	0	1	0	1	0
1	2	2	1	1	1	1	1	1	1	1	1	1	2	7.08	1	0	0	0	0	1	0	0
1	2	2	1	1	1	1	1	1	1	1	1	1	2	303.39	1	0	0	1	1	1	0	0
1	2	1	1	1	1	1	1	1	1	2	1	2	1	2.85	1	0	1	0	0	1	0	0
1	2	1	1	2	1	1	1	1	1	1	1	2	1	3.22	1	1	1	1	1	1	1	1
1	2	1	1	1	1	1	1	1	1	2	1	2	1	101.28	1	0	1	1	1	1	1	0
1	2	1	1	1	1	1	1	1	1	2	1	2	1	108.32	1	1	1	1	1	0	0	0
1	2	1	1	1	1	1	1	1	1	2	1	2	1	35.5076	0	1	1	1	1	1	0	0
0	2	2	1	1	1	1	1	1	1	2	1	2	2	46.78	1	1	1	1	1	1	0	0
0	2	2	1	1	1	2	1	1	1	2	1	2	2	1.42	0	0	1	0	0	0	0	0
0	2	2	1	1	1	1	1	1	1	2	1	2	2	3.28	0	0	1	0	0	1	0	0
0	2	2	1	1	1	1	1	1	1	2	1	2	2	166.74	0	0	1	0	0	1	0	0
0	2	2	1	1	1	1	1	1	1	2	2	2	2	10.26	0	0	0	0	0	0	0	0
0	2	2	1	1	1	2	2	1	1	2	1	2	2	0.43	1	0	0	0	0	0	0	0
0	2	2	1	1	1	2	2	1	1	2	1	2	2	3	0	0	0	0	0	0	0	0
0	2	2	1	1	1	2	2	1	1	2	1	2	2	6000	0	1	0	0	1	0	0	0
0	2	2	1	1	1	1	1	1	1	2	1	2	2	2	0	0	0	0	0	0	0	0
1	2	2	1	1	1	2	2	1	1	1	1	2	2	20	1	0	0	0	0	0	0	0
0	2	2	1	1	1	1	1	1	1	2	2	2	2	3.5	1	1	1	1	0	1	0	1
0	2	2	1	1	1	1	1	1	1	2	1	2	2	400	1	0	0	0	0	1	0	1
0	2	2	1	1	1	1	1	1	2	2	2	2	2	0.22	0	0	0	0	0	1	0	1
0	2	2	1	1	1	1	1	1	1	2	2	2	2	6.17	0	0	0	0	0	1	0	0
1	2	2	1	1	1	1	1	1	1	2	2	2	2	95.7253	0	0	0	0	0	1	0	1
1	2	2	1	1	1	2	1	1	1	2	1	2	2	3	0	0	0	0	1	1	1	1
1	2	2	1	1	1	2	1	1	1	2	1	2	2	20	1	0	1	0	0	1	1	1
1	2	2	1	2	1	2	2	1	1	2	1	2	2	3.5	1	0	1	0	0	0	1	1
1	2	2	1	1	1	1	1	1	1	2	1	2	2	6000	0	0	1	0	0	0	0	1
1	2	2	1	1	1	1	1	1	1	2	1	2	2	3	0	0	1	0	0	0	0	0
1	2	2	1	1	1	1	1	1	1	2	1	2	2	238.99	1	0	1	0	0	0	0	1
1	2	1	1	1	1	1	1	1	1	1	1	2	2	0.81	1	1	1	0	0	1	0	0
1	2	1	1	1	1	1	1	1	1	2	1	2	2	1.7	0	1	1	0	0	0	1	0
1	2	1	1	1	1	1	1	1	1	2	1	2	2	21.64	1	0	0	0	0	0	1	1
1	2	1	1	1	1	1	1	1	1	1	1	2	2	25.66	1	1	1	0	0	0	1	0
1	2	2	2	2	1	2	1	1	1	2	1	2	2	5.52	1	0	1	0	0	0	1	0
1	2	2	1	2	1	2	2	1	1	2	1	2	2	24.28	1	0	1	0	0	0	1	0
1	2	2	2	2	1	2	1	1	1	1	1	2	2	0.5	1	0	1	0	0	1	1	0
1	2	2	1	1	1	2	1	1	1	2	1	2	2	2.94	1	0	1	0	0	1	1	0
1	2	2	1	2	1	2	2	1	1	2	1	2	2	32.42	1	0	0	0	0	1	0	0
0	2	2	2	2	2	2	2	1	1	2	2	2	2	53.96	1	0	0	0	0	1	0	0
0	2	2	2	2	2	2	2	1	1	2	2	2	2	0.01	0	0	1	0	0	0	0	0
0	2	2	2	2	2	2	2	1	1	2	2	2	2	214.8	0	0	0	0	0	1	0	0
0	2	2	1	2	1	2	2	1	1	2	2	2	2	7.66	0	0	0	0	0	1	0	0
0	2	2	2	2	2	2	2	1	1	2	2	2	2	0.44	0	0	1	0	0	0	0	0
0	2	2	1	2	1	2	1	1	1	2	1	2	2	2	0	0	0	0	0	0	0	0
0	2	2	2	2	1	2	1	1	1	2	1	2	2	3.41	0	0	0	0	0	0	0	0
0	2	2	2	2	1	2	2	1	1	2	1	2	2	54.14	0	0	0	0	0	0	0	0
0	2	2	2	2	1	2	1	1	1	2	1	2	2	554.43	0	0	0	0	0	0	0	0
0	2	2	2	2	1	2	1	1	1	2	1	2	2	10.79	0	0	0	0	0	0	0	0
0	2	2	1	1	1	2	2	1	1	2	1	2	2	0.7	1	1	1	0	0	0	0	1
0	2	2	1	1	1	2	2	1	1	2	1	2	2	24.05	0	0	0	0	0	0	0	0
0	2	2	2	1	1	2	2	1	1	2	2	2	2	32.06	0	0	0	0	1	0	0	0
0	2	2	1	2	1	2	2	1	1	2	1	2	2	99.41	1	0	1	0	1	0	0	0
0	2	2	2	1	1	2	2	1	1	2	1	2	2	1.59	1	0	1	0	1	1	0	0
1	2	2	1	2	1	1	1	1	1	2	1	2	2	2.63	1	0	1	0	0	0	0	0
1	2	2	1	1	1	1	1	1	1	2	1	2	1	13.57	1	0	1	0	1	0	0	0
1	2	2	1	1	1	1	1	1	1	2	1	2	1	3	0	0	1	0	0	1	0	1
1	2	1	1	1	1	1	1	1	1	2	1	2	1	24.91	1	0	1	0	1	1	1	1
1	1	1	1	1	1	1	1	1	1	2	1	2	1	0.86	1	0	0	0	0	0	0	0
0	2	2	1	1	1	2	2	1	1	2	1	2	2	3.24	1	0	1	1	1	0	1	1
0	2	2	1	1	1	2	2	1	1	2	2	2	2	29.42	0	0	0	0	0	0	0	0
0	2	2	1	1	1	2	2	1	1	2	1	2	2	54.23	0	1	1	0	0	0	0	0
0	2	2	1	1	1	2	2	1	1	2	1	2	2	2.11	0	1	1	0	0	0	0	0
0	2	2	1	1	1	2	2	1	1	2	1	2	2	654.5	0	1	1	0	0	0	0	0
0	2	2	2	2	2	2	2	2	2	2	2	2	2	24.37	0	1	1	0	0	0	0	0
0	2	2	1	1	1	1	1	1	1	2	1	2	2	1.79	0	0	0	0	0	0	0	0
0	2	2	1	1	1	1	1	1	1	2	2	2	2	0.76	0	0	0	0	0	0	0	0
0	2	2	1	1	1	1	1	1	1	2	2	2	2	39.6	0	0	0	0	0	0	1	0
0	2	2	1	1	1	1	1	1	1	2	1	2	2	4.854	0	0	0	0	0	0	0	0
0	2	2	1	1	1	1	1	1	1	2	1	2	2	9.4379	0	0	0	0	0	0	1	0
1	2	2	1	2	1	1	1	2	1	1	1	2	2	14.761	0	0	0	0	0	0	1	0
0	2	2	2	2	1	1	1	2	1	2	1	2	2	39.87	1	0	0	0	0	0	0	0
0	2	2	1	2	1	2	1	1	1	2	1	2	2	90	0	0	0	0	0	0	0	0
0	2	2	1	2	1	1	1	1	1	2	1	2	2	4300	0	0	0	0	0	0	0	0
0	2	2	1	2	1	1	1	2	1	2	1	2	2	15.03	1	0	0	0	0	0	0	0
0	2	2	1	1	1	1	1	1	1	2	2	2	2	800	0	0	0	0	0	0	0	0
0	2	2	1	1	1	2	2	1	1	2	2	2	2	100	1	0	0	0	0	1	0	1
0	2	2	1	1	1	2	2	1	1	1	2	2	2	100	0	0	1	0	0	1	0	1
0	2	2	1	1	1	2	1	1	1	2	2	2	2	56.39	0	0	0	0	0	1	0	0
0	2	2	1	1	1	2	2	1	1	2	1	2	2	7.03	1	0	0	0	0	0	0	0
1	2	2	1	2	1	2	2	1	1	2	1	2	1	1.78	0	0	0	0	0	0	0	0
1	2	2	1	1	1	1	2	1	1	1	1	2	1	90751	1	0	1	0	0	1	0	0
1	2	2	1	1	1	1	1	1	1	1	1	1	2	14.59	0	0	1	0	0	0	1	0
1	2	2	1	1	1	1	1	1	1	2	1	2	2	18875.8	0	0	1	0	0	1	0	0
1	2	2	1	1	1	1	1	1	1	2	1	2	2	84.28	1	0	1	0	0	1	0	1
0	2	2	2	2	1	2	2	1	1	2	1	2	2	7172	1	0	1	0	0	1	0	0
0	2	2	2	2	1	2	2	1	1	2	1	2	2	98214	0	0	1	0	0	0	0	1
0	2	2	1	1	1	1	1	1	2	2	1	2	2	95449	0	1	1	0	0	1	0	1
0	2	2	1	1	1	2	1	1	1	2	1	2	2	31475	0	0	1	0	0	1	0	0
0	2	2	1	1	1	2	1	1	2	2	1	2	2	68	1	1	1	0	0	1	0	1
[truncated: 324 more rows]
