# Supplementary material for: The impact of carbon information disclosure on corporate green technology innovation in the context of “dual carbon”—— Based on data from heavily polluting industries
Source: PLoS One. 2025 Mar 13;20(3):e0319997. doi: 10.1371/journal.pone.0319997 (PMC11906053; doi:10.1371/journal.pone.0319997)
Supplement: S1 File — The data were collected from the China Stock Market & Accounting Research Database (CSMAR) and the China Environmental Statistics Database from 2017 to 2021. This dataset supports the analysis of the relationship between carbon disclosure and green technology innovation. (ZIP) [file pone.0319997.s001.zip › S1_File/S1B_Table Control variables.xlsx]

## Sheet: Sheet1
ROA	Lew		Cash	Boardsize	Age
1	8.30674e+11	6.68998e+11	3.12836e+11	11	2002
1	2.20513e+11	1.58168e+11	1.88908e+11	11	2011
1	8.86754e+11	7.24767e+11	8.03579e+10	10	1999
1	2.42086e+11	1.80016e+11	2.40146e+10	11	1994
1	9.29266e+11	7.68108e+11	1.67655e+11	11	2005
1	2.69323e+11	2.02793e+11	9.31439e+10	9	2001
1	1.01838e+12	8.50657e+11	2.66368e+11	9	2003
1	2.8743e+11	2.20852e+11	1.89069e+11	9	2004
1	1.16535e+12	9.78673e+11	4.12261e+11	8	1992
1	3.30231e+11	2.63169e+11	2.19108e+11	9	2002
1	1.16535e+12	9.78673e+11	4.12261e+11	7	2007
1	3.30231e+11	2.63169e+11	2.19108e+11	7	2003
1	1.22426e+12	1.02893e+12	9.82246e+10	7	2012
1	3.26708e+11	2.59423e+11	3.02612e+10	9	1994
1	1.34515e+12	1.13937e+12	1.97619e+11	8	2000
1	4.11954e+11	3.29968e+11	7.81234e+10	7	1997
1	1432222053278	1.21633e+12	2.97447e+11	9	1992
1	4.19948e+11	3.386e+11	1.85321e+11	9	1990
1	1.52858e+12	1.29296e+12	4.2395e+11	9	2003
1	4.56382e+11	3.7627e+11	2.02958e+11	9	1996
1	1.52858e+12	1.29296e+12	4.2395e+11	9	2005
1	4.56382e+11	3.7627e+11	2.02958e+11	9	1993
1	1.55117e+12	1314977040559	1.05702e+11	8	1998
1	4.45395e+11	3.66005e+11	6.18891e+10	9	2005
1	1.57706e+12	1.34459e+12	2.1465e+11	8	2002
1	4.91208e+11	3.79261e+11	1.51838e+11	11	2001
1	1.63876e+12	1.39391e+12	3.4361e+11	10	2005
1	4.91454e+11	3.77991e+11	4.49901e+11	11	1997
1	1.72993e+12	1.45935e+12	4.69849e+11	11	2003
1	4.47724e+11	3.36729e+11	2.4167e+11	11	2004
1	1.72993e+12	1.45935e+12	4.69849e+11	8	2006
1	4.47724e+11	3.36729e+11	2.4167e+11	9	2005
1	1.73979e+12	1.46568e+12	7.54623e+10	9	2001
1	4.79535e+11	3.6929e+11	4.54406e+10	9	2005
1	1.80619e+12	1.51493e+12	1.98588e+11	9	1996
1	5.26049e+11	3.78096e+11	1.44761e+11	9	2003
1	1.81447e+12	1.51182e+12	3.2497e+11	8	1999
1	4.79973e+11	3.32163e+11	3.47218e+11	8	2005
1	1.86918e+12	1.51933e+12	5.08362e+11	9	2007
1	4.81426e+11	3.34092e+11	3.03284e+11	9	1984
1	1.86918e+12	1.51933e+12	5.08362e+11	9	1996
1	4.81426e+11	3.34092e+11	3.03284e+11	9	2002
1	1.90786e+12	1.55243e+12	123953916846	9	2001
1	4.8196e+11	3.3456e+11	6.62332e+10	9	1997
1	1.95505e+12	1.59133e+12	2.522e+11	8	2010
1	5.05077e+11	3.51232e+11	152998765196	7	1992
1	1.9674e+12	1.59247e+12	3.70649e+11	7	2005
1	1.93864e+12	1.54587e+12	4.84216e+11	7	1997
1	5.08812e+11	3.50923e+11	2.48321e+11	7	2003
1	2.23716e+08	4.55165e+07	3.18351e+08	7	2007
1	1.14892e+08	2.30157e+07	7.55481e+06	9	2007
1	2.23802e+08	4.7292e+07	1.74029e+07	9	2003
1	1.1027e+08	1.90572e+07	352152	9	2004
1	2.28687e+08	5.62428e+07	4.04351e+07	9	1999
1	1.08875e+08	1.87849e+07	545790	9	1995
1	2.41211e+08	7.12193e+07	8.80963e+07	9	1995
1	1.26116e+08	3.67765e+07	1.89044e+07	9	2001
1	2.68844e+08	8.47523e+07	1.63875e+08	9	2007
1	1.26369e+08	3.6923e+07	2.10118e+07	9	2001
0	2.68844e+08	8.47523e+07	1.63875e+08	9	1998
1	1.26369e+08	3.6923e+07	2.10118e+07	9	1997
0	3.1013e+08	1.01856e+08	8.72429e+07	9	2001
1	1.2531e+08	3.34496e+07	263591	6	2007
0	3.20351e+08	1.1386e+08	1.80425e+08	6	1996
1	1.24488e+08	3.34982e+07	547707	6	1987
0	3.34708e+08	1.36924e+08	2.8707e+08	6	1993
1	1.20178e+08	3.04636e+07	959790	6	1996
0	3.51177e+08	1.67851e+08	4.03491e+08	9	2001
1	1.42122e+08	5.38592e+07	1.18764e+06	9	1998
0	3.51177e+08	1.67851e+08	4.03491e+08	9	1997
1	1.42122e+08	5.38592e+07	1.18764e+06	8	2001
1	1.61332e+08	2.64238e+07	1.02174e+08	9	1999
1	1.46754e+08	2.5766e+07	347236	9	2002
1	1.48217e+08	2.21476e+07	1.15393e+08	9	2010
1	1.43679e+08	2.66083e+07	901984	8	2002
1	1.29978e+08	1.23916e+07	1.18618e+08	9	2002
1	1.32966e+08	1.77737e+07	1.23493e+06	9	2006
1	1.49449e+09	9.00332e+07	1.17302e+08	9	1995
1	1.41601e+09	2.17399e+07	3.34807e+07	9	2002
1	1.49449e+09	9.00332e+07	1.17302e+08	9	2004
1	1.41601e+09	2.17399e+07	3.34807e+07	9	1996
1	1.47736e+09	6.65118e+07	3.80656e+07	9	2004
1	1.4114e+09	1.59771e+07	2.59707e+06	9	2008
1	1.48074e+09	71786027	7.86816e+07	9	2004
1	1.41464e+09	2.1595e+07	2.43897e+07	9	2004
1	1.54831e+09	8.66114e+07	1.18522e+08	9	1993
1	1.41421e+09	2.16178e+07	2.13341e+07	9	1996
1	1.56356e+09	1.06735e+08	2.3997e+07	9	1999
1	1.40016e+09	1.76219e+07	2.09926e+08	7	2006
1	1.56356e+09	1.06735e+08	2.09926e+08	9	2000
1	1.40016e+09	1.76219e+07	2.3997e+07	11	1993
1	1.57954e+09	1.18412e+08	3.07582e+07	11	2003
1	1.39736e+09	1.7404e+07	240108	10	2008
1	1.55616e+09	9.31955e+07	9.21063e+07	9	2000
1	1.3954e+09	1.73891e+07	477403	9	1984
1	1.62362e+09	1.32846e+08	1.17314e+08	9	1994
1	1.11057e+09	1.62325e+08	3.36893e+08	11	1998
1	1.39021e+09	1.96916e+07	3.0545e+06	9	1994
1	1.31704e+10	8.04051e+09	4.29864e+09	9	1986
1	7.26535e+09	3.42008e+09	1.19991e+09	9	1995
1	1.32655e+10	8.02303e+09	9.12539e+08	9	1999
0	7.74479e+09	3.91229e+09	3.44761e+08	9	1999
1	1.30121e+10	7.86197e+09	2.34405e+09	9	2011
0	7.57058e+09	3.97865e+09	8.21959e+08	9	2008
1	1.32227e+10	7.98221e+09	3.51378e+09	9	2006
0	7.55576e+09	3.9812e+09	9.59038e+08	8	2003
1	1.31399e+10	7.43257e+09	2.84053e+09	11	2012
0	7.92534e+09	3.97452e+09	6.22248e+08	11	2003
1	1.31399e+10	7.43257e+09	2.84053e+09	9	2008
0	7.92534e+09	3.97452e+09	6.22248e+08	9	1997
1	1.11327e+10	5.13892e+09	7.61054e+08	9	2004
0	7.05518e+09	2.86711e+09	1.52996e+09	9	2001
1	1.20942e+10	6.18176e+09	1.29151e+09	9	1999
0	8.08795e+09	4.16453e+09	1.55173e+09	6	2001
1	1.24633e+10	6.45499e+09	2.54105e+09	8	1999
0	7.84535e+09	3.94426e+09	1.74425e+09	8	1999
1	1.35367e+10	7.15059e+09	3.30602e+09	7	1998
0	8.50293e+09	4.39449e+09	1.34935e+09	6	2006
1	1.35367e+10	7.15059e+09	3.30602e+09	7	2011
0	8.50293e+09	4.39449e+09	1.34935e+09	7	1993
1	1.40197e+10	7.38989e+09	1.79144e+09	7	2002
0	8.72604e+09	4.58666e+09	1.27711e+09	7	2012
1	1.55663e+10	9.1029e+09	4.96977e+09	7	2009
0	9.49937e+09	5.65011e+09	3735583695	11	2010
1	1.54891e+10	8.78012e+09	6.84793e+09	11	2001
0	9.45006e+09	4.49386e+09	4.83207e+09	7	2001
1	1.57453e+10	8.57509e+09	4.17901e+09	7	2006
1	9.67956e+09	4.78898e+09	2.1882e+09	7	2001
1	1.57453e+10	8.57509e+09	4.17901e+09	9	2012
1	9.67956e+09	4.78898e+09	2.1882e+09	9	2000
1	1.53301e+10	8.01926e+09	6.567e+08	9	2004
1	9.75214e+09	4.88384e+09	7.75759e+08	9	2002
1	1.49684e+10	7.80239e+09	1.60124e+09	9	1998
1	9.36612e+09	4.756e+09	1.3837e+09	8	2011
1	1.54022e+10	7.94023e+09	2.31552e+09	8	2002
1	9.57321e+09	4.75655e+09	1.81803e+09	6	2003
1	1.54348e+10	7.59676e+09	2.30364e+09	6	1998
1	9.6359e+09	4.64061e+09	1.86624e+09	6	2001
1	1.54348e+10	7.59676e+09	2.30364e+09	8	2005
1	9.6359e+09	4.64061e+09	1.86624e+09	8	2012
1	1.60521e+10	7.92986e+09	7.02964e+09	8	2005
1	1.20987e+10	7.06193e+09	5.86606e+09	9	1994
1	1.87616e+10	1.07785e+10	1.99648e+10	9	2007
1	1.31524e+10	7.71033e+09	1.66821e+10	11	1991
1	1.98167e+10	1.16467e+10	2.15536e+10	11	2005
1	2.3601e+10	1.54167e+10	5.91751e+09	9	2003
1	1.32266e+10	7.7942e+09	3.72128e+09	9	2012
1	8.19266e+09	2.02017e+09	1.94355e+09	9	2007
1	6.11415e+09	5.92301e+08	2.47261e+08	9	2003
1	7.9823e+09	1.78787e+09	4.47956e+08	9	2009
0	6.11739e+09	5.99661e+08	3.08584e+08	9	2009
1	8.39447e+09	2.16236e+09	7.89655e+08	8	2004
0	6.6136e+09	1.12183e+09	8.12598e+08	8	2000
1	9.47199e+09	3.15507e+09	1.19385e+09	9	1997
0	5.62158e+09	1.93625e+09	2.67963e+09	9	2006
1	1.06783e+10	3.49126e+09	2.0717e+09	9	2006
0	6.09803e+09	2.11763e+09	3.19649e+08	9	2012
1	1.06783e+10	3.49126e+09	2.0717e+09	8	2005
0	6.09803e+09	2.11763e+09	3.19649e+08	9	2003
1	9.92723e+09	2.72141e+09	4.14757e+08	9	2002
0	5.66042e+09	1.68107e+09	8.99903e+08	11	2003
1	9.78893e+09	2.66492e+09	1.07482e+09	11	2009
0	6.54099e+09	2.51957e+09	2.9019e+09	11	2010
1	9.88794e+09	2.70902e+09	1.58396e+09	11	2008
0	6.12074e+09	2.07536e+09	3.67011e+09	11	1994
1	1.04664e+10	3.06151e+09	2.17646e+09	9	2010
0	6.18039e+09	2152829124	1.6538e+09	9	1994
1	1.04664e+10	3.06151e+09	2.17646e+09	9	1997
0	6.18039e+09	2152829124	1.6538e+09	9	2010
1	1.0514e+10	3.09627e+09	7.03497e+08	9	2008
0	6.2856e+09	2.25829e+09	4.58513e+08	9	2013
1	1.03677e+10	2.99691e+09	1.40548e+09	9	2002
0	6.30009e+09	2.4026e+09	1.97736e+09	9	2011
1	1.05999e+10	3.29857e+09	2.03015e+09	9	2013
0	6.72804e+09	2.89801e+09	2.71528e+09	11	2011
1	1.20445e+10	4.46806e+09	2.38149e+09	7	1993
0	6.99011e+09	3.17192e+09	8.1795e+08	7	2010
1	1.20445e+10	4.46806e+09	2.38149e+09	7	2006
0	6.99011e+09	3.17192e+09	8.1795e+08	7	2003
1	1.20333e+10	4.5557e+09	5.00833e+08	7	2001
0	7.34619e+09	3.55996e+09	5.76393e+08	9	2015
1	1.18654e+10	4.6069e+09	1.04937e+09	9	2002
0	7.08711e+09	3.3596e+09	2.12434e+09	9	2001
1	1.22656e+10	4.94865e+09	2.21101e+09	8	2009
0	7.44298e+09	3.75063e+09	3.06173e+09	8	1994
1	1.28283e+10	6.15973e+09	3.41629e+09	8	2000
0	7.92143e+09	4.54268e+09	6.96136e+08	8	2010
1	1.28283e+10	6.15973e+09	3.41629e+09	8	2006
0	7.92143e+09	4.54268e+09	6.96136e+08	9	1999
1	1.31769e+10	6.59439e+09	5.48086e+08	9	1999
0	9.13895e+09	5.79307e+09	1.2466e+09	9	2000
1	1.27458e+10	6.22782e+09	1.12077e+09	9	2009
0	9.21288e+09	5.39291e+09	2.43025e+09	9	2012
1	1.31773e+10	6.6076e+09	1.85082e+09	9	1999
0	1.23795e+10	7.04335e+09	3.03355e+09	9	2010
1	8.41387e+09	5.39209e+09	7.57273e+08	9	1998
0	2.16229e+10	1.34882e+10	6.87448e+09	9	2003
1	1.15016e+10	8.06601e+09	1.02591e+07	9	2013
0	2.26384e+10	1.4348e+10	2.21914e+09	9	1992
1	1.23268e+10	8.91635e+09	1.51119e+09	9	2002
0	2.42492e+10	1.51184e+10	3.58932e+09	13	2010
1	1.15214e+10	8.21108e+09	3.73095e+09	13	2006
0	2.66218e+10	1.65314e+10	6.087e+09	12	1998
1	1.23827e+10	9.10339e+09	4.88921e+09	12	2014
0	2.71095e+10	1.71636e+10	6.2338e+09	12	2000
1	1.23689e+10	9.15872e+09	1.00914e+09	9	2001
0	2.71095e+10	1.71636e+10	6.2338e+09	8	2002
1	1.23689e+10	9.15872e+09	1.00914e+09	9	1999
0	2.7473e+10	1.74584e+10	2.37117e+09	9	1996
1	1.22877e+10	9.17112e+09	1.56454e+09	9	2006
0	2.82556e+10	1.83282e+10	4.67787e+09	14	1997
1	1.27499e+10	9.42971e+09	2.34557e+09	9	2010
0	28801284453	1.88237e+10	8.75273e+09	9	2003
1	1.21069e+10	8.87982e+09	2.3919e+09	9	2000
0	2.98498e+10	1.93993e+10	1.09204e+10	9	2003
1	1.25544e+10	9.48892e+09	1.07776e+09	9	1999
0	2.98498e+10	1.93993e+10	1.09204e+10	9	2003
1	1.25544e+10	9.48892e+09	1.07776e+09	8	2009
0	3.00121e+10	1.97086e+10	2.86007e+09	9	2002
1	1.27778e+10	9.38156e+09	8.01244e+07	9	2009
0	2.99806e+10	1.95787e+10	5.51255e+09	9	1997
1	1.30422e+10	9.80686e+09	2.00571e+08	9	2000
0	3.04879e+10	1.98795e+10	9.07123e+09	9	2000
1	1.31809e+10	10040836150	5.53468e+08	9	2003
0	3.02098e+10	1.95022e+10	1.10662e+10	9	1985
1	1.35186e+10	1.02887e+10	3.88425e+08	11	2006
0	3.02129e+10	1.95258e+10	1.10662e+10	11	2003
1	1.35186e+10	1.02887e+10	3.88425e+08	9	2012
0	3.02392e+10	1.94725e+10	1.88517e+09	12	1992
1	1.35735e+10	1.0382e+10	8.98164e+07	12	1993
0	2.96391e+10	1.87452e+10	4.93221e+09	7	1996
1	1.37931e+10	1.04046e+10	6.37481e+08	8	2008
0	3.14935e+10	1.86806e+10	8.04083e+09	8	1994
1	1.34622e+10	9.98975e+09	1.59599e+09	7	2004
0	3.18566e+10	1.86112e+10	1.0066e+10	7	2007
1	1.35318e+10	1.00455e+10	1.83247e+09	8	1995
0	3.25441e+10	1.92987e+10	1.0066e+10	9	2004
1	1.35384e+10	1.00522e+10	1.83247e+09	9	1995
0	3.22326e+10	1.86569e+10	3.22757e+09	8	2002
1	1.32362e+10	9.75039e+09	4.3419e+08	9	2007
0	3.30508e+10	1.88814e+10	7.01168e+09	7	2004
1	1.32647e+10	9.67462e+09	7.31875e+08	7	2009
0	3.43654e+10	1.91372e+10	1.08461e+10	9	2005
1	3.70732e+10	2.14144e+10	1.40777e+10	9	2004
0	1.31371e+10	9.53274e+09	1.20799e+09	9	2004
1	4.86576e+09	2.64369e+09	1.07905e+09	9	1997
0	2.17574e+09	5.1544e+07	2.33566e+08	9	2002
1	3.81873e+09	1.62227e+09	1.79386e+09	9	2000
0	2.2256e+09	1.10421e+08	4.68497e+07	8	1994
1	3.89999e+09	1.70405e+09	1.63314e+09	9	1997
0	2.30626e+09	1.99931e+08	5.56662e+08	9	1995
1	4.09048e+09	1.83652e+09	1.77755e+09	9	2003
0	2.3131e+09	2.09979e+08	5.76788e+08	9	2010
1	3.10515e+09	1.92556e+09	1.73639e+09	9	1996
0	1.4183e+09	1.9445e+08	5.56216e+08	9	2003
1	3.10515e+09	1.92556e+09	1.73639e+09	7	2001
0	1.4183e+09	1.9445e+08	5.56216e+08	7	1998
1	2.88634e+09	1.75364e+09	3.00545e+08	7	1992
0	1.38704e+09	1.73207e+08	2.31896e+08	6	1997
1	2.64956e+09	1.55259e+09	3.93225e+08	8	1994
0	1.29419e+09	9.31248e+07	2.72805e+08	11	2002
1	3.8241e+09	2.69417e+09	6.45027e+08	11	2004
0	1.69404e+09	5.05971e+08	3.25618e+08	11	1998
1	3.27328e+09	2.68247e+09	7.94586e+08	11	2004
0	1.24319e+09	7.23652e+08	4.50735e+08	11	2002
1	3.27328e+09	2.68247e+09	7.94586e+08	15	1999
0	1.24319e+09	7.23652e+08	4.50735e+08	15	2003
1	3.43369e+09	2.60206e+09	5.10065e+08	15	1995
0	1.34864e+09	8.45135e+08	1.15298e+08	15	2007
1	3.61777e+09	2.78806e+09	7.09944e+08	16	2003
0	1.34334e+09	8.55818e+08	2.34346e+08	12	1993
1	4.26275e+09	3.5406e+09	1.02256e+09	12	1999
0	1.53115e+09	1.05987e+09	3.58443e+08	9	2000
1	4.29166e+09	3.53793e+09	1.22122e+09	10	2005
0	1.40739e+09	1.04871e+09	3.17316e+08	11	2005
1	4.29166e+09	3.53793e+09	1.22122e+09	9	2001
0	1.40739e+09	1.04871e+09	3.17316e+08	9	2007
1	4.21953e+09	3.47535e+09	2.24929e+08	9	2004
0	1.44374e+09	1.08389e+09	1.00024e+07	9	2002
1	4.54146e+09	3.76247e+09	9.28023e+08	10	2003
0	1.50832e+09	1.16599e+09	5.18917e+08	9	2004
1	4.49776e+09	3.68124e+09	9.93431e+08	9	2001
0	1.36717e+09	1.04368e+09	7.04771e+08	8	2004
1	3.54173e+09	2.72546e+09	7.83443e+08	9	2003
0	1.10367e+09	8.05865e+08	4.29933e+08	9	2000
1	3.54173e+09	2.72546e+09	7.83443e+08	5	2002
0	1.10367e+09	8.05865e+08	4.29933e+08	5	2006
1	3.55861e+09	2.73401e+09	4.13671e+08	5	2007
0	1.10281e+09	8.22922e+08	1.03546e+07	5	2005
1	3.73169e+09	2.8981e+09	5.83056e+08	5	1999
0	1.24185e+09	9.58262e+08	4.81292e+07	10	1997
1	4.03928e+09	3.18064e+09	6.96495e+08	10	1998
0	4.58749e+09	3.72909e+09	7.81879e+08	12	2005
1	1.23234e+09	9.54896e+08	1.21804e+08	12	2005
1	6.65436e+09	4.24306e+09	3.77005e+09	12	2004
0	4.6268e+09	2.41884e+09	2.07411e+09	7	2006
1	6.33609e+09	3.62279e+09	3.58898e+08	7	2011
1	4.21731e+09	1.71273e+09	1.71821e+08	7	2001
0	5.93726e+09	3.27044e+09	6.76859e+08	7	2008
1	3.81923e+09	9.73972e+08	7.31404e+08	7	2002
1	5.44756e+09	2.56782e+09	1.06271e+09	11	2006
0	4.01152e+09	1.16355e+09	8.98996e+08	11	2007
1	5.39333e+09	2.47078e+09	1.33754e+09	11	2010
1	3.98026e+09	1.07072e+09	8.74743e+07	11	2009
0	5.39333e+09	2.47078e+09	1.33754e+09	11	2001
1	3.98026e+09	1.07072e+09	8.74743e+07	9	2006
1	4.95248e+09	1.97434e+09	2.37789e+08	9	2004
1	3.8959e+09	9.70302e+08	8.66112e+07	9	2005
1	4.59996e+09	1.77281e+09	6.08335e+08	9	2003
1	3.62832e+09	8.7508e+08	1.72873e+08	9	1992
1	4.8845e+09	1.9984e+09	1.35006e+09	6	1997
1	3.97491e+09	1208332893	5.64979e+08	7	2008
1	5.8202e+09	2.479e+09	2.74616e+09	7	2004
1	4.92662e+09	1.85889e+09	1.45742e+09	7	2005
1	7.02335e+09	3.14184e+09	3.36816e+09	7	2011
1	4.92662e+09	1.85889e+09	1.45742e+09	10	2006
1	8.71487e+09	5.11596e+09	4.91532e+08	9	2000
1	5.66372e+09	2.52594e+09	6.4971e+08	8	2005
1	9.11983e+09	5.69723e+09	1.63009e+09	8	2011
1	5.7501e+09	2.72838e+09	1.23848e+09	9	2007
1	1.04838e+10	7.09021e+09	3.38181e+09	14	1994
1	6.37909e+09	3.32844e+09	2.45676e+09	15	2002
1	1.07725e+10	7.50592e+09	5.26444e+09	15	2004
1	6.9525e+09	4.611e+09	3.63954e+09	15	1985
1	1.07725e+10	7.50592e+09	5.26444e+09	15	1997
1	6.9525e+09	4.611e+09	3.63954e+09	9	1992
1	1.1288e+10	7.89392e+09	5.86793e+08	9	2009
1	6.63168e+09	4.26089e+09	1.55755e+08	9	2005
1	1.09488e+10	7.71755e+09	1.57907e+09	9	2003
1	5.88293e+09	3.73157e+09	1.37186e+09	9	2001
1	1.22153e+10	9.01842e+09	3.33083e+09	9	2001
1	6.89939e+09	4.74376e+09	1.65959e+09	9	2002
1	1.22074e+10	8.42624e+09	4.80996e+09	8	2008
1	6.89658e+09	4.7421e+09	2.10667e+09	7	2010
1	1.22074e+10	8.42624e+09	4.80996e+09	9	2004
1	6.89658e+09	4.7421e+09	2.08127e+09	9	2001
1	1.24558e+10	8.46813e+09	1.23609e+09	9	1995
1	7.02894e+09	4.84096e+09	184880519	9	1994
1	1.32837e+10	9.07896e+09	2.99342e+09	9	2002
1	8.09444e+09	6.10604e+09	1.62565e+09	9	2011
1	1.39434e+10	9.63248e+09	4.2738e+09	8	2002
1	1.45819e+10	1.00508e+10	5.70858e+09	6	1999
1	9.28503e+09	7.27061e+09	3.26074e+09	7	1995
1	17146815630	9017624611	10492184098	7	2001
1	11155112324	6323089076	3798557	13	2004
1	17429545680	9122177092	2439902072	8	1996
1	11028854813	6212660603	7356851	9	2008
1	17930281613	9519353240	5548216691	9	2002
1	10796478130	6146804549	4843988	8	2007
1	18913831052	10239555715	8834624226	9	2006
0	10660552968	6091977221	7093227	9	1993
1	19535002368	10755379257	12256615740	10	2000
0	10104402316	5121929923	100440602	10	2002
1	19535002368	10755379257	12256615740	10	1998
0	10104402316	5121929923	100440602	9	2008
1	19632309748	10647983977	2613781701	9	2007
0	10644112086	5644107822	10761525	9	1999
1	20524811756	11408347706	5874029927	9	1995
0	11529081673	6434337483	22667417	9	2007
1	19846932488	10550351200	9070530366	9	1996
0	11276881079	6185506094	45225208	9	2004
1	19114234184	9664801722	12086856666	9	2001
0	11100914649	5895686013	123328808	9	2012
1	19114234184	9664801722	12086856666	9	1996
0	11100914649	5895686013	123328808	9	2002
1	19038937263	9447020166	2297050359	7	2005
0	10734031038	5554895160	12431042	7	1998
1	18447187070	8736475040	5343654773	7	2007
0	10902967660	5526296158	22806175	7	2008
1	18422844539	8511984997	8548673314	7	2002
0	11291146602	5943705940	35177783	8	2011
1	18201235959	8335380431	11798483075	9	2010
0	11342892955	6068721675	126369803	9	2007
1	18201235959	8335380431	11798483075	8	2001
0	11342892955	6068721675	126369803	8	2005
1	20247986997	10268844591	1819087964	6	2007
0	13403790755	8160506734	17523146	7	2011
1	19364312707	9311991284	4820566002	7	2006
0	12844134114	7187449533	30358648	7	2004
1	18142913969	7585838897	8091627867	7	1999
0	10560123431	4963405196	45157432	9	1997
1	17882914898	7267031012	11975699992	9	2006
0	10747464619	4782663637	281948141	9	2005
1	17882914898	7267031012	11975699992	9	2006
0	10747464619	4782663637	281948141	9	2010
1	18291918167	7096997151	3024232554	11	2010
0	10366871611	4482508364	14626713	11	2008
1	18563101630	6885152970	7360412206	11	2007
0	10317108572	4073307965	29031997	9	2010
1	19427394585	7580240120	11400967196	9	1999
0	19939364510	8072890275	15442136045	9	2001
1	12240848986	5503726340	356367007	9	2005
0	1.87381e+09	1.07923e+09	6.96563e+08	9	2004
1	1.39392e+09	7.65929e+08	1.93092e+08	9	2002
0	1.72432e+09	9.33117e+08	3.53241e+08	9	2008
1	1.07638e+09	4.52727e+08	3.10599e+08	9	2008
0	1.5633e+09	7.69872e+08	5.96405e+08	9	2002
1	9.55323e+08	3.35393e+08	4.45234e+08	11	2006
0	1.51626e+09	7.21325e+08	7.23917e+08	11	2003
1	9.20725e+08	3.06894e+08	5.09277e+08	11	2002
0	1.52828e+09	7.28127e+08	8.78159e+08	11	2012
1	8.66327e+08	2.35824e+08	6.4831e+08	11	2012
0	1.52828e+09	7.28127e+08	8.78159e+08	9	2011
1	8.66327e+08	2.35824e+08	6.4831e+08	8	1994
0	1.58486e+09	7.81516e+08	2.28646e+08	9	2009
1	8.00721e+08	1.74252e+08	1.25102e+08	9	1993
0	1.65047e+09	8.51315e+08	3.65399e+08	9	2010
1	8.49084e+08	2.24645e+08	1.86987e+08	9	2011
0	1.82606e+09	1.02619e+09	6.11695e+08	9	1993
1	9.76665e+08	3.5805e+08	3.30733e+08	9	2012
0	1.91725e+09	9.66994e+08	7.49421e+08	9	2013
1	1.11699e+09	3.71386e+08	3.81059e+08	8	2010
0	1.91725e+09	9.66994e+08	7.49421e+08	9	2003
1	1.11699e+09	3.71386e+08	3.81059e+08	9	2001
0	2.00403e+09	1.06062e+09	1.54545e+08	9	1999
1	1.09686e+09	3.56154e+08	2.37168e+07	9	1997
0	1.94634e+09	1.01338e+09	2.32885e+08	8	2006
1	1.08299e+09	3.62587e+08	5.58097e+07	8	2007
0	1.97477e+09	1.06021e+09	3.34358e+08	8	2010
1	1.07697e+09	3.36913e+08	9.09975e+07	9	2006
0	1.97237e+09	1.01644e+09	5.93964e+08	9	2004
1	1.22871e+09	4.96244e+08	3.20143e+08	9	2002
0	1.97237e+09	1.01644e+09	5.93964e+08	9	2007
1	1.22871e+09	4.96244e+08	3.20143e+08	9	2005
0	2.02952e+09	1.06376e+09	6.09145e+07	9	2009
1	1.22812e+09	5.00366e+08	2.45562e+07	9	2007
0	1.96755e+09	9.85631e+08	1.59989e+08	9	2002
1	1.25221e+09	5.31255e+08	8.64879e+07	9	2004
0	2.17139e+09	1.20999e+09	4.286e+08	9	2010
1	1.26628e+09	5.26175e+08	9.66681e+07	9	2009
0	2.43369e+09	1.47992e+09	7.05027e+08	7	2000
1	9.47671e+08	2.0337e+08	1.11893e+08	8	2005
0	2.43369e+09	1.47992e+09	7.05027e+08	15	2000
1	9.47671e+08	2.0337e+08	1.11893e+08	15	1996
0	2.37598e+09	1.43159e+09	1.29084e+08	15	2006
1	9.58493e+08	2.18495e+08	8.92963e+07	13	2010
0	2.53106e+09	1.60028e+09	3.22338e+08	15	2002
1	9.39612e+08	2.06961e+08	9.43803e+07	9	2003
0	2.70913e+09	1.7957e+09	4.53597e+08	11	2007
1	2.53887e+09	1.54527e+09	6.81499e+08	11	2004
0	9.24949e+08	1.83461e+08	1.11763e+08	9	2012
1	1.72431e+10	1.39246e+10	1.90776e+10	11	2004
0	1.574e+10	1.30024e+10	1.41233e+10	10	2006
1	1.85391e+10	1.51906e+10	3.72526e+09	11	2001
0	1.66422e+10	1.39698e+10	5.0301e+09	8	2010
1	2.06661e+10	1.73173e+10	1.10986e+10	9	1995
0	1.9201e+10	1.65649e+10	8.77286e+09	9	2005
1	2.30011e+10	1.95149e+10	2.32897e+10	9	1998
0	2.13261e+10	1.88002e+10	1.24575e+10	7	2006
1	2.35587e+10	1.53605e+10	4.09429e+10	8	2003
0	2.29627e+10	1.58999e+10	2.4515e+10	8	2003
1	2.35587e+10	1.53605e+10	4.09429e+10	11	2005
0	2.29627e+10	1.58999e+10	2.4515e+10	11	2007
1	2.3502e+10	1.51846e+10	6.09595e+09	10	2004
0	2.35453e+10	1.63372e+10	4.91044e+09	11	2010
1	2.8134e+10	1.95065e+10	1.92598e+10	11	2007
0	2.34098e+10	1.59995e+10	1.02131e+10	11	2007
1	3.14594e+10	2.20197e+10	2.76509e+10	8	2002
0	2.68393e+10	1.95489e+10	1.58778e+10	9	2005
1	3.29851e+10	2.35337e+10	5.0554e+10	8	2000
0	2.77977e+10	2.10092e+10	14238858025	8	2009
1	3.29851e+10	2.35337e+10	5.0554e+10	8	1998
0	2.77977e+10	2.10092e+10	14238858025	7	2005
1	3.63069e+10	2.66739e+10	1.3425e+10	9	2001
0	3.02992e+10	2.38301e+10	8.632e+09	9	2009
1	3.79394e+10	2.81057e+10	2.81303e+10	9	2002
0	3.10441e+10	2.502e+10	1.70941e+10	9	2001
1	4.16685e+10	3.1576e+10	4.4868e+10	7	1991
0	3.36547e+10	2.78469e+10	2.45658e+10	7	2000
1	4.2587e+10	3.26603e+10	5.97325e+10	7	2005
0	3.69813e+10	3.09888e+10	2.26152e+10	7	2003
1	4.2587e+10	3.26603e+10	5.97325e+10	7	2002
0	3.69813e+10	3.09888e+10	2.26152e+10	7	2015
1	4.41515e+10	3.44059e+10	9.07804e+09	9	2001
0	3.72284e+10	3.13035e+10	4.86837e+09	9	2004
1	4.35088e+10	3.35736e+10	1.95756e+10	9	2012
0	3.26978e+10	2.6511e+10	9.72555e+09	9	2004
1	4.4785e+10	3.44131e+10	3.21233e+10	9	2011
0	3.16868e+10	2.55042e+10	1.56041e+10	9	1997
1	4.98763e+10	3.91554e+10	5.20436e+10	7	2006
0	3.25288e+10	2.6431e+10	6.48891e+09	8	1996
1	4.98763e+10	3.91554e+10	5.20436e+10	9	1996
0	3.25288e+10	2.6431e+10	6.48891e+09	8	2002
1	5.10588e+10	4.03153e+10	1.02264e+10	8	2003
0	3.44474e+10	2.84729e+10	1.23866e+09	8	2011
1	5.16484e+10	4.10545e+10	2.22072e+10	8	2005
0	3.61099e+10	3.04256e+10	1.95845e+09	9	2013
1	5.30004e+10	4.26062e+10	3.19582e+10	5	2011
0	3.98745e+10	2.96736e+10	5.19517e+10	5	2000
1	3.5481e+10	2.89796e+10	5.88319e+09	7	2006
0	5.40883e+07	3.68065e+07	7.55904e+07	7	1999
1	1.95254e+07	1.19436e+07	1.2375e+07	7	2001
0	5.28104e+07	3.51705e+07	1.438e+07	9	1997
1	1.90146e+07	1.15605e+07	2.3026e+06	9	2010
1	4.89548e+07	3.38002e+07	2.57757e+07	8	2005
0	1.7275e+07	1.03676e+07	4.98178e+06	8	2001
1	6.23948e+07	4.67257e+07	4.79867e+07	9	2002
1	2.50782e+07	1.82783e+07	1.41593e+07	9	2002
0	7.356e+07	5.4699e+07	6.27639e+07	10	2000
1	4.37886e+07	3.47929e+07	2.03581e+07	10	2009
1	7.356e+07	5.4699e+07	6.27639e+07	10	2009
0	4.37886e+07	3.47929e+07	2.03581e+07	11	2003
1	8.3392e+07	6.43274e+07	7.53695e+06	11	1997
1	4.06804e+07	3.13865e+07	1.33112e+06	7	2001
0	7.08336e+07	5.14807e+07	1.83269e+07	7	2010
1	4.06559e+07	3.09609e+07	1.97575e+06	7	2005
1	7.01581e+07	5.00608e+07	3.12661e+07	7	2004
1	3.81727e+07	2.8446e+07	3.17562e+06	6	1999
1	7.3243e+07	5.62625e+07	4.05678e+07	11	1996
1	4.29394e+07	3.48624e+07	5.99494e+06	9	2011
1	7.3243e+07	5.62625e+07	4.05678e+07	9	2011
1	4.29394e+07	3.48624e+07	5.99494e+06	9	2011
1	7.06991e+07	5.4203e+07	6.63712e+06	9	2008
1	3.88885e+07	3.0904e+07	2.74843e+06	8	2001
1	6.48306e+07	4.89406e+07	1.26073e+07	8	2002
1	4.52102e+07	3.72519e+07	7.24945e+06	8	2006
1	6.85752e+07	5.16354e+07	2.8864e+07	9	2004
1	5.12576e+07	42281779	21416767	9	2002
1	6.27336e+07	5.1292e+07	4.27172e+07	6	2004
0	4.93115e+07	4.69142e+07	3.24402e+07	6	1996
1	6.27336e+07	5.1292e+07	4.27172e+07	6	2003
1	4.93115e+07	4.69142e+07	3.24402e+07	6	2001
1	7.03044e+07	5.63459e+07	1.08211e+07	6	1995
1	5.32817e+07	5.12049e+07	7.46636e+06	8	2003
1	7.44938e+07	5.49066e+07	4.10164e+07	9	2003
1	5.84555e+07	5.44695e+07	2.68686e+07	9	1993
1	9.59951e+07	6.86976e+07	8.04964e+07	8	2007
1	6.44119e+07	5.82131e+07	4.77604e+07	9	2014
1	9.17428e+07	6.61005e+07	1.21627e+08	7	2012
1	6.23813e+07	5.71164e+07	5.15194e+07	7	1996
1	9.17428e+07	6.61005e+07	1.21627e+08	6	1996
0	6.23813e+07	5.71164e+07	5.15194e+07	6	1986
1	8.61974e+07	6.07666e+07	3.83822e+07	7	2006
0	6.34684e+07	5.84048e+07	1.21771e+07	9	2011
1	9.45059e+07	6.72857e+07	6.48076e+07	9	1999
0	6.31297e+07	5.68889e+07	1.74275e+07	9	2013
1	9.57407e+07	6.78957e+07	8.86611e+07	9	2002
0	9.73634e+07	7.33607e+07	2.0826e+08	9	2000
1	5.7047e+07	5.41991e+07	4.74712e+07	7	2003
0	7.98618e+09	6.1557e+09	4.61812e+09	7	2008
1	5.06905e+09	1.86419e+09	8.22937e+08	7	2003
0	8.34265e+09	6.42368e+09	1.32651e+09	7	2010
1	5.13241e+09	1.95804e+09	1.23825e+09	6	2006
0	9.51672e+09	7.4937e+09	4.70053e+09	9	2007
1	6.20967e+09	3.15472e+09	2.07311e+09	9	2000
0	1.0496e+10	8.38419e+09	6.4355e+09	7	2004
1	7.37387e+09	4.34527e+09	2.60364e+09	9	2009
0	1.16678e+10	9.40768e+09	1.0789e+10	8	1995
1	7.96692e+09	4.91623e+09	4.28334e+09	8	2007
0	1.16678e+10	9.40768e+09	1.0789e+10	8	1993
1	7.96692e+09	4.91623e+09	4.28334e+09	9	2009
0	1.18066e+10	9.32694e+09	2.62851e+09	8	1995
1	7.68975e+09	4.5874e+09	2.46495e+09	7	2011
0	1.10256e+10	8.70428e+09	6.04816e+09	11	2000
1	7.27516e+09	4.23308e+09	3.32963e+09	11	2001
0	1.09959e+10	8.79557e+09	6.74323e+09	11	2004
1	7.15034e+09	4.29476e+09	3.76903e+09	11	2016
0	9.60346e+09	9.33789e+09	8.40613e+09	11	2004
1	7.08889e+09	4.61076e+09	3.91692e+09	8	1994
0	9.36487e+09	9.22896e+09	3.29007e+08	8	2005
1	7.15838e+09	4.73693e+09	3.013e+06	8	2015
0	7.97161e+09	9.12561e+09	7.8616e+08	9	2010
1	6.91417e+09	4.72586e+09	3.01468e+06	8	2007
0	7.97036e+09	9.23743e+09	1.0162e+09	9	2012
1	6.91822e+09	4.86912e+09	8.12168e+06	9	2000
0	1.17854e+09	1.28805e+08	4.35402e+08	9	2001
1	1.56083e+09	3.88284e+08	3.42682e+08	9	2003
0	1.17768e+09	1.39018e+08	7.47292e+07	10	2002
1	1.48272e+09	3.14032e+08	4.74347e+07	10	2006
0	1.12155e+09	1.14969e+08	1.5304e+08	11	2002
1	1.53078e+09	3.87244e+08	1.04768e+08	10	2006
0	1.13234e+09	1.39044e+08	2.58559e+08	10	2011
1	1.48263e+09	3.41838e+08	1.47467e+08	10	2002
0	1.07039e+09	1.07233e+08	3.68389e+08	11	2001
1	1.44775e+09	3.13998e+08	2.25532e+08	11	2010
0	5.91103e+09	1.9382e+09	1.14711e+10	11	1999
1	1.44775e+09	3.13998e+08	2.25915e+08	11	2011
0	1.03906e+09	8.73866e+07	8.55105e+07	11	2000
1	1.3965e+09	2.66971e+08	6.70497e+07	8	1999
0	1.04048e+09	9.65566e+07	1.84558e+08	9	2003
1	1.43064e+09	3.09086e+08	1.276e+08	9	2010
0	1.00912e+09	7.75014e+07	2.71941e+08	9	2003
1	1.46597e+09	3.48212e+08	1.72487e+08	9	2004
0	6.46895e+09	2.13135e+09	1.10159e+10	7	2003
1	4.70603e+09	3.15148e+08	2.30242e+08	9	2010
0	6.46895e+09	2.13135e+09	1.10159e+10	9	2007
1	4.70603e+09	3.15148e+08	2.30242e+08	8	2004
0	6.34128e+09	1.86223e+09	2.73154e+09	8	2011
1	4.68712e+09	3.00317e+08	6.19784e+07	10	2014
0	6.43251e+09	1.97671e+09	4.7577e+09	8	2011
1	4.56003e+09	3.01437e+08	2.12899e+08	10	2009
0	6.65633e+09	2.07117e+09	7.67072e+09	11	2004
1	4.56469e+09	2.89596e+08	2.55483e+08	10	2008
0	6.77507e+09	2.15163e+09	1.14728e+10	9	2001
1	4.78706e+09	2.80961e+08	2.67653e+08	9	2003
0	6.77507e+09	2.15163e+09	1.14728e+10	9	1993
1	4.78706e+09	2.80961e+08	2.67653e+08	9	2014
0	6.71817e+09	2.00982e+09	1.93474e+09	9	2000
1	4.78155e+09	2.89275e+08	3.7613e+07	11	2007
0	7.02873e+09	2.42502e+09	5.29472e+09	11	2001
1	5.04209e+09	4.05545e+08	2.79488e+08	10	2001
0	7.13071e+09	2.42712e+09	8.67522e+09	10	2004
1	4.86847e+09	2.46211e+08	6.07051e+07	9	2005
0	7.30938e+09	2.51414e+09	1.16692e+10	15	2011
1	4.67572e+09	7.83328e+07	3.45282e+08	15	2008
0	7.30938e+09	2.51414e+09	1.16692e+10	15	2011
1	4.67572e+09	7.83328e+07	3.45282e+08	15	2006
0	7.85165e+09	2.91695e+09	2.70133e+09	10	2004
1	4.80583e+09	1.89416e+08	1.31477e+08	9	2001
0	8.42974e+09	3.94156e+09	5.39698e+09	9	2006
1	5.30488e+09	9.00541e+08	6.65682e+08	9	2001
0	7.78075e+09	3.24218e+09	8.35498e+09	9	1996
1	7.66962e+09	2.97271e+09	1.13972e+10	9	2001
0	5.42724e+09	8.2828e+08	2.09588e+09	9	1993
1	6.32476e+08	3.12777e+08	6.44748e+08	9	2010
0	4.56764e+08	1.57731e+08	9.75263e+07	9	1993
1	6.469e+08	3.26781e+08	1.18591e+08	9	2006
0	4.57429e+08	1.58271e+08	2.58345e+07	9	2005
1	6.834e+08	3.61555e+08	2.46947e+08	7	2006
0	4.55047e+08	1.56175e+08	4.84301e+07	9	1999
1	6.88146e+08	3.68099e+08	4.24255e+08	9	2000
0	4.4924e+08	1.50447e+08	58532303	9	1999
1	6.29763e+08	3.0909e+08	8.40952e+08	8	1991
0	4.52149e+08	1.55562e+08	9.80172e+07	5	2011
1	6.29763e+08	3.0909e+08	8.40952e+08	5	2003
0	4.52149e+08	1.55562e+08	9.80172e+07	5	2011
1	6.00196e+08	2.79216e+08	130802964	5	2008
0	4.49008e+08	1.52039e+08	1.0575e+08	5	2009
1	5.93599e+08	2.70133e+08	1.98295e+08	7	2005
0	4.30658e+08	1.35915e+08	1.19502e+08	7	2012
1	6.10026e+08	2.88855e+08	3.2844e+08	6	1991
0	4.30603e+08	1.38104e+08	1.34263e+08	6	2010
1	6.1709e+08	2.93122e+08	6.2838e+08	5	2005
0	4.36992e+08	1.41707e+08	2.72707e+08	9	2007
1	6.1709e+08	2.93122e+08	6.2838e+08	9	2007
0	4.36992e+08	1.41707e+08	2.72707e+08	9	2008
1	5.79621e+08	2.55395e+08	1.32639e+08	9	2005
0	4.34836e+08	1.39445e+08	1.10186e+07	8	1994
1	6.2398e+08	2.97432e+08	2.86969e+08	8	2001
0	4.36831e+08	1.40902e+08	2.06268e+07	7	2008
1	5.92145e+08	2.64801e+08	4.29392e+08	9	1996
0	4.27937e+08	1.3122e+08	1.35806e+08	9	2000
1	6.14164e+08	2.84736e+08	5.67727e+08	9	1997
0	4.22955e+08	1.24678e+08	1.57183e+08	9	2007
1	6.14164e+08	2.84736e+08	5.67727e+08	10	2009
0	4.22955e+08	1.24678e+08	1.57183e+08	9	2010
1	6.2032e+08	2.91293e+08	8.79573e+07	9	2009
0	4.20394e+08	1.21369e+08	1.38709e+07	9	2016
1	6.10602e+08	2.78009e+08	2.55345e+08	11	2001
0	4.20874e+08	1.19649e+08	2.50365e+07	11	2009
1	6.29862e+08	2.95478e+08	4.22849e+08	11	2007
0	4.21291e+08	1.19568e+08	4.19143e+07	11	2013
1	6.2778e+08	2.91531e+08	5.80632e+08	11	2012
0	4.1482e+08	1.14568e+08	4.10784e+07	13	2010
1	6.2778e+08	2.91531e+08	5.80632e+08	15	2008
0	4.1482e+08	1.14568e+08	4.10784e+07	15	2007
1	6.37523e+08	2.95717e+08	1.21575e+08	14	2004
0	4.12931e+08	1.09318e+08	1.7505e+07	15	1993
1	6.73348e+08	3.30109e+08	2.63175e+08	6	2003
0	4.10793e+08	1.05475e+08	1.51311e+07	5	2007
1	6.6905e+08	3.24688e+08	4.21272e+08	5	2002
0	6.59933e+08	3.16483e+08	5.38511e+08	5	2006
1	4.13586e+08	1.04966e+08	7.73016e+07	5	2001
0	1.17174e+10	6.42004e+09	1.44555e+10	9	2011
1	7.62587e+09	2.85829e+09	1.44474e+10	9	2007
0	1.34735e+10	7.79375e+09	3.84783e+09	8	2011
1	7.72339e+09	2.76894e+09	4.12653e+09	9	2003
0	1.46974e+10	8.96718e+09	7.14816e+09	8	2005
1	7.45339e+09	2.65772e+09	6.72836e+09	9	2010
0	1.67905e+10	1.0921e+10	9.56604e+09	8	2010
1	7.64914e+09	2.86413e+09	9.8672e+09	9	1998
0	1.65995e+10	1.06707e+10	1.41513e+10	10	2007
1	7.86887e+09	3.1669e+09	5.62133e+09	10	2016
0	1.65995e+10	1.06707e+10	1.41513e+10	9	2008
1	7.86887e+09	3.1669e+09	5.62133e+09	8	2003
1	1.53114e+10	9.38371e+09	4.53403e+09	9	2012
0	7.30966e+09	2.69838e+09	4.59175e+09	9	2004
1	1.48824e+10	8.93852e+09	6.2539e+09	9	2010
1	7.66818e+09	2.72224e+09	8.798e+09	9	2014
0	1.41982e+10	7.93848e+09	1.12356e+10	9	2004
1	7.64925e+09	2.73035e+09	1.52336e+10	9	1999
1	7.90244e+09	3.02759e+09	1.58059e+10	9	2007
0	1.55394e+10	9.15271e+09	6.2115e+09	9	2008
1	1.59968e+10	9.22702e+09	1.58059e+10	8	2009
1	8.27568e+09	3.07319e+09	6.2115e+09	9	2012
0	1.56478e+10	9.13032e+09	4.01045e+09	9	2001
1	8.03842e+09	3.20905e+09	4.0732e+09	9	2003
1	1.50943e+10	8.67003e+09	6.1584e+09	9	2008
1	8.039e+09	2.91113e+09	7.17246e+09	7	1996
1	1.70229e+10	1.04023e+10	9.87616e+09	7	1992
1	9.03246e+09	3.93386e+09	1.49992e+10	7	2011
1	1.84534e+10	1.13513e+10	1.20786e+10	9	1998
1	9.64521e+09	4.33355e+09	2.04193e+10	9	2008
1	1.84534e+10	1.13513e+10	1.20786e+10	8	2003
1	9.64521e+09	4.33355e+09	2.04193e+10	9	2002
1	1.8766e+10	1.16048e+10	3.21002e+09	9	1999
1	9.99744e+09	4.76527e+09	8.43643e+09	9	1981
1	2.06466e+10	1.34105e+10	7.18561e+09	9	2005
1	1.03048e+10	5.18222e+09	1.28625e+10	9	2008
1	2.20011e+10	1.45277e+10	1.13272e+10	9	1997
1	1.21754e+10	7.14516e+09	2.08998e+10	9	2002
1	2.16346e+10	1.36247e+10	1.56069e+10	9	2009
1	1.15998e+10	6.76575e+09	3.0781e+10	8	2005
1	2.16346e+10	1.36247e+10	1.56069e+10	9	2008
1	1.15998e+10	6.76575e+09	3.0781e+10	9	2004
1	2.1097e+10	1.28685e+10	3.55571e+09	9	2002
1	1.21884e+10	7.40527e+09	5.4016e+09	8	2011
0	2.40195e+10	1.35246e+10	7.0408e+09	9	2009
1	1.19515e+10	5.75027e+09	9.43292e+09	11	2004
1	2.40307e+10	1.29253e+10	1.13147e+10	11	2012
1	2.70489e+10	1.5575e+10	1.30091e+10	11	1984
1	1.20086e+10	5.77591e+09	2.50744e+10	11	2012
0	7.79257e+09	1.30882e+09	2.49369e+09	11	2010
1	3.18682e+09	1.14051e+09	1.05042e+09	9	1998
0	6.85377e+09	1.04462e+09	5.32712e+08	9	2011
1	3.20186e+09	1.12344e+09	1.75308e+08	8	1994
0	6.78442e+09	1.1412e+09	1.02293e+09	9	2009
1	2.98751e+09	1.18592e+09	5.39067e+08	9	2005
0	8.06214e+09	1.31486e+09	2.01692e+09	9	2005
1	3.08293e+09	1.25498e+09	6.58272e+08	7	2002
0	7.97547e+09	1.40843e+09	2.55951e+09	9	2005
1	3.96146e+09	1.5035e+09	9.85812e+08	9	2012
0	8.14726e+09	2.12596e+09	5.27883e+08	9	2009
1	4.06817e+09	2.35248e+09	2.60045e+08	9	2005
0	7.02859e+09	1.73154e+09	1.11534e+09	9	2010
1	3.53677e+09	1.79042e+09	3.37982e+08	9	1995
0	7.35931e+09	1.74938e+09	1.66007e+09	9	2009
1	3.46016e+09	1.71127e+09	6.51231e+08	9	2011
0	1.189e+09	2.80465e+08	3.82255e+08	5	2004
1	1.11776e+09	3.11779e+08	7.91e+07	5	2008
0	1.17881e+09	2.66645e+08	9.16357e+07	5	2001
1	1.12211e+09	3.11409e+08	1.49889e+07	5	1980
0	1.218e+09	2.77355e+08	1.89887e+08	5	2006
1	1.14501e+09	3.12903e+08	3.66795e+07	7	2001
0	1.34672e+09	3.83226e+08	3.45721e+08	7	2001
1	1.26697e+09	4.23152e+08	9.09428e+07	7	2002
0	1.40331e+09	4.05291e+08	3.60455e+08	6	2003
1	1.2831e+09	4.22202e+08	7.0553e+07	7	1985
0	1.40331e+09	4.05291e+08	3.60455e+08	11	2010
1	1.2831e+09	4.22202e+08	7.0553e+07	11	2011
0	1.40725e+09	3.93945e+08	8.86425e+07	11	2003
1	1.29452e+09	4.21227e+08	1.18013e+07	11	2009
0	1.47858e+09	4.44902e+08	2.0515e+08	11	1998
1	1.35165e+09	4.68664e+08	3.66753e+07	9	2010
0	1.54208e+09	4.93421e+08	3.13569e+08	9	2010
1	1.36794e+09	4.76699e+08	5.78855e+07	9	2005
0	1658295531	5.59013e+08	4.46554e+08	9	2005
1	1.42177e+09	5.40774e+08	6.91658e+07	9	2011
0	1658295531	5.59013e+08	4.46554e+08	9	2003
1	1.42177e+09	5.40774e+08	6.91658e+07	9	1996
0	1.65436e+09	5.18152e+08	1.34188e+08	9	2015
1	1.42806e+09	5.4124e+08	3.37197e+06	9	2004
0	1.71157e+09	5.47307e+08	3.05683e+08	8	2004
1	1.45949e+09	5.62188e+08	2.14016e+07	5	2008
0	1.80302e+09	6.18326e+08	4.66741e+08	5	2010
1	1.54257e+09	6.3782e+08	3.30057e+07	5	2006
0	1.64578e+09	3.06569e+08	6.68606e+08	5	2013
1	1.3804e+09	3.20159e+08	6.85551e+07	5	2008
0	1.64578e+09	3.06569e+08	6.68606e+08	10	2000
1	1.3804e+09	3.20159e+08	6.85551e+07	10	1998
0	1.6359e+09	2.91725e+08	9.93979e+07	8	2001
1	1.38583e+09	3.24808e+08	1.49236e+07	9	1994
0	1.57606e+09	2.31897e+08	3.01704e+08	10	2003
1	1.3349e+09	2.77748e+08	4.49782e+07	7	2002
0	1.65382e+09	2.88332e+08	5.11912e+08	7	2000
1	1.42937e+09	3.62303e+08	1.55459e+08	7	1992
0	1.70844e+09	3.23796e+08	580706758	7	2006
1	1.44547e+09	3.74925e+08	1.29374e+08	7	2010
0	1.70844e+09	3.23796e+08	580706758	9	2011
1	1.44547e+09	3.74925e+08	1.29374e+08	9	2001
0	1.73655e+09	3.30356e+08	1.21398e+08	9	2008
1	1.47205e+09	3.94527e+08	4.97495e+07	8	2002
0	1.78413e+09	3.63654e+08	3.28848e+08	9	2011
1	1.52537e+09	4.50905e+08	1.503e+08	5	2008
0	1.81519e+09	4.20746e+08	5.95275e+08	5	2009
1	1.85965e+09	4.02455e+08	5.9332e+08	5	2007
0	1.67546e+09	5.86555e+08	2.14578e+08	5	2007
1	4.0049e+09	1.62995e+09	3.45062e+09	5	1998
0	3.39836e+09	1.14361e+09	1.87242e+09	7	2014
1	3.89143e+09	1.46687e+09	9.07902e+08	9	1988
0	3.26389e+09	1.00979e+09	1.07446e+08	9	2016
1	3.84499e+09	1.42022e+09	1.83275e+09	10	2011
0	3.14613e+09	9.3624e+08	3.15361e+08	8	2008
1	3.69935e+09	1.23039e+09	2.81827e+09	11	2002
0	3.11741e+09	9.10492e+08	454768120	9	1993
1	3.57979e+09	1.11182e+09	3.84941e+09	9	2011
0	3.02174e+09	6.82426e+08	1.05686e+09	9	2003
1	3.57979e+09	1.11182e+09	3.84941e+09	6	2004
0	3.02174e+09	6.82426e+08	1.05686e+09	9	2000
1	3.66404e+09	1.1385e+09	9.60377e+08	9	1995
0	3.09595e+09	7.54151e+08	4.05404e+08	9	2001
1	3.62933e+09	1.05038e+09	1.93049e+09	9	2002
0	3.00061e+09	6.60735e+08	1.26171e+09	9	2000
1	3.61736e+09	1.06622e+09	2.84207e+09	9	1998
0	2.9e+09	6.48914e+08	2.09562e+09	9	1992
1	3.59969e+09	1.02955e+09	3.86483e+09	9	1999
0	3.04683e+09	6.33165e+08	3.20116e+09	11	1997
1	3.59969e+09	1.02955e+09	3.86483e+09	11	2000
0	3.04683e+09	6.33165e+08	3.20116e+09	9	1986
1	3.57999e+09	9.47937e+08	9.97631e+08	5	2001
0	3.02607e+09	6.08023e+08	9.10192e+08	6	2009
1	3.66046e+09	9.77153e+08	1.95769e+09	9	1997
0	3.01957e+09	6.12827e+08	1.79992e+09	9	2007
1	3.70484e+09	1.07599e+09	3.0249e+09	9	2004
0	2.978e+09	6.82972e+08	2.9814e+09	8	2000
1	3.76092e+09	1.10638e+09	4.15751e+09	9	1998
0	3.06796e+09	6.63448e+08	4.06505e+09	9	2001
1	3.76092e+09	1.10638e+09	4.15751e+09	9	1999
0	3.06796e+09	6.63448e+08	4.06505e+09	9	2003
1	3.65118e+09	1.01582e+09	7.27107e+08	9	2002
0	3.11885e+09	7.37945e+08	8.89197e+08	9	2006
1	3.83763e+09	1.20948e+09	1.73683e+09	9	2002
0	3.00092e+09	7.03581e+08	1.84567e+09	9	1998
1	4.02815e+09	1.28105e+09	3.15169e+09	8	1998
0	3.07816e+09	7.95351e+08	3.13112e+09	9	2000
1	4.01871e+09	1.21875e+09	4.68249e+09	9	2009
0	3.04538e+09	6.83176e+08	4.41759e+09	9	2008
1	4.01871e+09	1.21875e+09	4.68249e+09	9	2008
0	3.04538e+09	6.83176e+08	4.41759e+09	9	2004
1	4.41207e+09	1.50015e+09	1.54114e+09	9	1993
0	3.21027e+09	8.39534e+08	1.45405e+09	9	1994
1	4.12542e+09	1.26826e+09	3.07166e+09	9	2008
0	2.89101e+09	6.81914e+08	2.8762e+09	9	2004
1	4.14524e+09	1.17719e+09	4.5586e+09	9	1998
0	4.11058e+09	1.09735e+09	5.94458e+09	9	2006
1	3.0147e+09	5.22338e+08	5.37784e+09	9	1995
0	6.08622e+10	3.60345e+10	1.34723e+10	9	2003
1	3.20826e+10	1.51064e+10	4.92127e+09	9	1992
0	6.64042e+10	4.14627e+10	2.84258e+09	7	2007
1	3.57135e+10	1.86116e+10	1.08951e+09	7	2009
0	6.80159e+10	4.32317e+10	6.36652e+09	7	2009
1	3.86267e+10	2.1376e+10	2.68356e+09	6	1997
0	7.04393e+10	4.49903e+10	1.15487e+10	5	2001
1	3.98184e+10	2.24032e+10	4.43439e+09	8	2002
0	7.72309e+10	5.25083e+10	1.65566e+10	8	1998
1	4.23499e+10	2.55104e+10	6.00299e+09	7	1999
0	7.72309e+10	5.25083e+10	1.68855e+10	7	2005
1	4.23499e+10	2.55104e+10	6.00299e+09	8	2005
0	7.80406e+10	5.35627e+10	4.01368e+09	7	2007
1	4.3002e+10	2.65723e+10	1.75444e+09	7	2001
0	7.88001e+10	5.44926e+10	8.6931e+09	7	1999
1	4.3824e+10	2.73479e+10	3.494e+09	7	2003
0	8.11327e+10	5.66778e+10	1.62965e+10	7	2001
1	4.32682e+10	2.69188e+10	5.50406e+09	5	2002
0	8.50739e+10	5.75902e+10	2.15737e+10	5	2003
1	4.58019e+10	2.69126e+10	6.95973e+09	5	2006
0	8.50739e+10	5.75902e+10	2.15737e+10	6	2007
1	4.58019e+10	2.69126e+10	6.95973e+09	6	2008
0	8.95026e+10	5.9419e+10	5.04465e+09	8	2002
1	4.9189e+10	2.84216e+10	1.64549e+09	8	1997
0	8.98438e+10	5.97621e+10	1.01637e+10	10	1994
1	5.06714e+10	3.06084e+10	3.39716e+09	9	2006
0	9.36117e+10	60040306633	1.6469e+10	9	2008
1	5.369e+10	3.01156e+10	6.00695e+09	9	2004
0	9.6112e+10	6.25272e+10	2.17632e+10	9	2005
1	5.52313e+10	3.17001e+10	7.46282e+09	9	2003
1	9.6112e+10	6.25272e+10	2.17632e+10	9	2003
0	5.52313e+10	3.17001e+10	7.46282e+09	9	2002
1	1.06242e+11	7.28594e+10	4.73505e+09	9	1999
1	6.37518e+10	4.08914e+10	6.06762e+09	9	1999
0	1.05542e+11	6.95382e+10	1.00813e+10	9	2000
1	6.17685e+10	3.70231e+10	8.38466e+09	9	1995
1	1.09679e+11	6.94246e+10	1.64257e+10	9	1993
0	6.4562e+10	3.5862e+10	1.06576e+10	6	2010
1	1.14062e+11	7.22087e+10	2.23961e+10	5	1999
1	6.49858e+10	3.45453e+10	6.61982e+09	5	1998
0	1.14062e+11	7.22087e+10	2.23961e+10	5	1999
1	6.49858e+10	3.45453e+10	6.61982e+09	5	2010
1	1.20133e+11	7.49143e+10	5.31706e+09	9	2002
1	6.72041e+10	3.41761e+10	1.66983e+09	9	1998
1	1.21815e+11	7.24339e+10	1.11072e+10	9	2000
1	6.56448e+10	2.97859e+10	3.98651e+09	9	2005
1	1.26861e+11	7.67543e+10	2.09291e+10	9	2000
1	1.31507e+11	8.19201e+10	3.3726e+10	9	2001
1	7.34592e+10	3.72768e+10	1.14173e+10	9	1997
1	2.13165e+10	1.23988e+10	4.5589e+10	9	2003
1	9.77222e+09	1.95111e+09	3.45316e+09	9	2003
1	2.15194e+10	1.23109e+10	1.05359e+10	9	2010
1	9.68686e+09	1.77136e+09	7.49715e+08	7	2007
1	2.21998e+10	1.28495e+10	2.20746e+10	7	1998
1	1.01042e+10	1.89586e+09	1.70836e+09	6	2006
1	2.31558e+10	1.35488e+10	3.39105e+10	9	2005
1	1.0402e+10	2.12629e+09	2.62399e+09	9	1997
1	2.23436e+10	1.24161e+10	4.67514e+10	13	1994
1	1.12921e+10	2.91341e+09	3.661e+09	14	1996
1	2.23436e+10	1.24161e+10	4.67514e+10	14	2003
1	1.12921e+10	2.91341e+09	3.661e+09	13	1996
1	2.37609e+10	1.35041e+10	9.70779e+09	15	2007
1	1.09216e+10	2.44487e+09	7.9808e+08	13	1993
1	2.4013e+10	1.35344e+10	2.23687e+10	13	2000
1	1.1359e+10	2.54858e+09	1.83101e+09	13	2012
1	2.82447e+10	1.46923e+10	3.40813e+10	13	2006
0	1.14465e+10	2.53689e+09	2.77319e+09	13	2011
1	2.89303e+10	1.50245e+10	4.74754e+10	8	2003
0	1.18309e+10	2.80576e+09	3.75798e+09	8	2002
1	2.89303e+10	1.50245e+10	4.74754e+10	9	2000
0	1.18309e+10	2.80576e+09	3.75798e+09	9	2003
1	3.08553e+10	1.66005e+10	1.13678e+10	9	2001
0	1.20786e+10	2.94918e+09	9.88077e+08	9	2003
1	3.35396e+10	1.89811e+10	2.59723e+10	9	2001
0	1.28033e+10	3.26636e+09	2.15508e+09	9	1998
1	3.4817e+10	1.98991e+10	3.9965e+10	8	2000
0	1.33086e+10	3.28664e+09	3.25057e+09	10	2005
1	3.35206e+10	1.81608e+10	5.65592e+10	12	2005
0	1.3524e+10	3.41735e+09	4.54006e+09	12	1994
1	3.40288e+10	1.84549e+10	5.74062e+10	12	2002
0	1.3524e+10	3.41735e+09	4.54006e+09	12	2001
1	3.68826e+10	2.10976e+10	1.36362e+10	11	2003
0	1.36886e+10	3.50998e+09	1.08526e+09	9	2011
1	3.76699e+10	2.1652e+10	2.84505e+10	9	2000
0	1.41791e+10	3.54007e+09	2.01632e+09	9	1998
1	4.20132e+10	2.56144e+10	4.36451e+10	9	2009
0	1.4826e+10	4.05393e+09	2.91985e+09	9	2001
1	3.95945e+10	2.27059e+10	6.34125e+10	6	2001
0	1.54787e+10	4.58057e+09	4.16174e+09	7	2000
1	3.95945e+10	2.27059e+10	6.34125e+10	7	1997
0	1.54787e+10	4.58057e+09	4.16174e+09	7	2005
1	4.30208e+10	2.56954e+10	1.54101e+10	7	2002
0	1.57637e+10	4.74735e+09	1.03751e+09	9	1999
1	4.41909e+10	2.67028e+10	3.31784e+10	9	1994
0	1.60012e+10	4.62141e+09	2.083e+09	9	1991
1	4.48556e+10	2.70573e+10	5.09958e+10	9	2004
0	4.27837e+10	2.47615e+10	7.23358e+10	8	1990
1	1.71926e+10	5.58356e+09	4.54708e+09	8	1998
0	3.7856e+09	1.26963e+09	2.35451e+09	7	1995
1	2.91168e+09	5.99076e+08	6.79421e+08	9	2004
0	3.85266e+09	1.30154e+09	3.72954e+08	9	2010
1	3.07591e+09	5.67419e+08	7.64137e+07	9	2003
0	3.79535e+09	1.14013e+09	6.45461e+08	9	2013
1	3.04515e+09	4.77917e+08	1.09677e+08	9	1998
0	3.82024e+09	1.15051e+09	1.01578e+09	8	2001
1	3.04236e+09	4.72607e+08	1.40489e+08	8	2003
0	3.98926e+09	1.28924e+09	1.45586e+09	9	2003
1	2.98402e+09	4.08701e+08	2.14258e+08	9	2006
0	3.98926e+09	1.28924e+09	1.45586e+09	9	1997
1	2.98402e+09	4.08701e+08	2.14258e+08	9	2007
0	4.17258e+09	1.47572e+09	5.35431e+08	9	2001
1	2.91227e+09	3.30405e+08	2.02663e+08	9	1994
0	4.51628e+09	1.48791e+09	1.16936e+09	9	2004
1	3.07304e+09	4.77899e+08	4.21883e+08	9	1981
0	4.44744e+09	1.37721e+09	1.66446e+09	9	2011
1	3.0838e+09	4.76038e+08	6.08727e+08	9	2008
0	4.66589e+09	1.46516e+09	2.27405e+09	8	2005
1	3.46167e+09	7.97481e+08	6.7237e+08	9	1999
0	4.66589e+09	1.46516e+09	2.27405e+09	9	1996
1	3.46167e+09	7.97481e+08	6.7237e+08	9	2008
0	4.83062e+09	1.54352e+09	6.97483e+08	9	2000
1	3.80124e+09	1.0767e+09	4.21362e+08	8	2005
0	5.06981e+09	1.73815e+09	1.58778e+09	7	2004
1	4.22081e+09	9.377e+08	1.10798e+09	6	2004
0	5.35673e+09	1.92118e+09	2.27512e+09	9	2010
1	4.493e+09	1.10291e+09	1.49887e+09	8	1999
0	4.90967e+09	1.38469e+09	2.72828e+09	7	2002
1	3.94985e+09	5.24266e+08	1.84669e+09	8	1997
0	4.90967e+09	1.38469e+09	2.72828e+09	9	2010
1	3.94985e+09	5.24266e+08	1.84669e+09	5	1999
0	4.49938e+09	9.45365e+08	2.90999e+08	7	2002
1	3.95796e+09	5.04486e+08	7.97529e+07	9	2003
0	4.48581e+09	1.02974e+09	7.28138e+08	9	2008
1	4.01862e+09	6.82123e+08	3.58129e+08	9	2004
0	4.68544e+09	1.12711e+09	1.45449e+09	9	2006
1	4.2233e+09	7.76238e+08	8.97111e+08	9	2006
0	4.93692e+09	1.27983e+09	1.78371e+09	9	1992
1	4.46888e+09	9.35001e+08	1.14271e+09	9	2005
0	4.93692e+09	1.27983e+09	1.78371e+09	9	2003
1	4.46888e+09	9.35001e+08	1.14271e+09	9	2002
0	5.15562e+09	1.40716e+09	5.814e+08	8	1997
1	4.73238e+09	1.10066e+09	4.10091e+08	9	2003
0	6.20435e+09	2.06955e+09	1.20638e+09	9	2003
1	4.67204e+09	1.08087e+09	9.79237e+08	7	2010
0	6.18189e+09	2.01857e+09	1.48515e+09	7	2007
1	6.1825e+09	1.95517e+09	1.80585e+09	7	1980
0	4.70198e+09	1.03166e+09	8.55991e+08	7	2001
1	9.07299e+09	3.29803e+09	5.21925e+09	9	1994
0	6.75181e+09	1.60549e+09	2.63586e+09	9	2003
1	9.41559e+09	3.41997e+09	1.39246e+09	8	1999
0	7.04188e+09	1.67327e+09	6.83999e+08	9	2001
1	9.39493e+09	3.44628e+09	2.84114e+09	8	2008
0	7.06476e+09	1.70419e+09	1.45447e+09	9	2005
1	9.7456e+09	3.60152e+09	4.05581e+09	8	2004
0	7.40858e+09	1.87583e+09	2.20679e+09	8	2000
1	1.03643e+10	4.03993e+09	5.74139e+09	9	2012
0	7.78296e+09	2.07199e+09	3.24394e+09	9	1998
1	1.03643e+10	4.03993e+09	5.83512e+09	8	2002
0	7.78296e+09	2.07199e+09	3.24394e+09	7	2006
1	1.0748e+10	4.0726e+09	1.74174e+09	7	1999
0	7896949989	1.97841e+09	9.8159e+08	7	2005
1	1.12609e+10	4.59255e+09	3.27277e+09	7	2006
0	8.2246e+09	2.31052e+09	1.89342e+09	7	1996
1	1.12375e+10	4.31777e+09	5.02733e+09	7	2004
0	8.10089e+09	1.99887e+09	3.00214e+09	6	2003
1	1.16821e+10	4.55421e+09	6.87456e+09	10	2002
0	8.40832e+09	2.08667e+09	4.12218e+09	10	2007
1	1.16821e+10	4.55421e+09	6.87456e+09	9	2006
0	8.40832e+09	2.08667e+09	4.12218e+09	10	2001
1	1.20408e+10	4.80114e+09	1.60096e+09	11	2004
0	8.40683e+09	2.035e+09	8.73736e+08	7	2003
1	1.1916e+10	4.88694e+09	3.23232e+09	7	2000
0	8.40141e+09	2.24575e+09	1.85419e+09	7	2002
1	1.20733e+10	4.88283e+09	4.95417e+09	7	2007
0	8.50183e+09	2.18104e+09	2.79878e+09	7	1958
1	1.29206e+10	5.46692e+09	7.20569e+09	9	2001
0	8.87158e+09	2.32124e+09	4.13622e+09	8	2000
1	1.29206e+10	5.46692e+09	7.20569e+09	9	2001
0	8.87158e+09	2.32124e+09	4.13622e+09	9	2005
1	1.25934e+10	4.97903e+09	1.80234e+09	9	2004
0	8.98604e+09	2.31353e+09	9.08855e+08	9	1997
1	1.3148e+10	5.41536e+09	3.64581e+09	9	2000
0	9.17088e+09	2.53029e+09	1.97228e+09	9	2010
1	1.37105e+10	5.70163e+09	5.47122e+09	9	2007
0	9.48206e+09	2.62339e+09	2.85121e+09	9	1999
1	1.44615e+10	6.1868e+09	7.80695e+09	8	2000
0	9.96723e+09	2.92309e+09	4.01037e+09	9	1998
1	1.44615e+10	6.1868e+09	7.80695e+09	9	2001
0	9.96723e+09	2.92309e+09	4.01037e+09	9	2001
1	1.50308e+10	6.54218e+09	2.3642e+09	9	2005
0	1.04717e+10	3.20097e+09	1.2632e+09	5	2001
1	1.52473e+10	6.91097e+09	4.6857e+09	5	1998
0	1.02152e+10	3.26177e+09	2.27224e+09	5	1995
1	1.44778e+10	6107989245	7.45968e+09	5	2008
0	1.48609e+10	6.34886e+09	1.13881e+10	6	2005
1	9.55746e+09	2.35359e+09	6.07488e+09	9	2004
0	6.1277e+10	4.99894e+10	5.92382e+10	9	2009
1	2.84308e+10	2.12657e+10	4.94666e+10	6	2010
0	6.33318e+10	5.24285e+10	1.29276e+10	9	2003
1	3.01614e+10	2.26579e+10	1.80956e+10	9	2007
0	6.43787e+10	5.34009e+10	3.16873e+10	9	1999
1	3.40508e+10	2.66033e+10	3.40987e+10	9	2006
0	6.90573e+10	5.73264e+10	5.39199e+10	9	2005
1	3.65204e+10	2.89718e+10	5.88594e+10	9	1999
0	7.57515e+10	6.40069e+10	5.77805e+10	9	2006
1	4.10372e+10	3.30057e+10	5.21153e+10	7	1996
0	7.57515e+10	6.40069e+10	5.77805e+10	7	2001
1	4.10372e+10	3.30057e+10	5.21153e+10	7	2005
0	8.06129e+10	6.86865e+10	8.48268e+09	7	1993
1	4.17269e+10	3.3603e+10	7.49766e+09	7	2009
1	8.54015e+10	7.31232e+10	1.89436e+10	9	1994
0	4.39322e+10	3.56409e+10	1.54149e+10	9	2005
1	8.94165e+10	7.66676e+10	2.37559e+10	9	2010
1	4.48046e+10	3.62844e+10	2.12e+10	9	1994
0	9.11719e+10	7.74121e+10	3.18503e+10	9	2009
1	4.5932e+10	3.7621e+10	3.34512e+10	8	2008
1	1.60378e+11	1.24673e+11	5.24448e+10	8	2005
0	4.5932e+10	3.7621e+10	3.34512e+10	8	2010
1	167691086173	1.29891e+11	1.31971e+10	8	2008
1	5.57573e+10	3.97893e+10	1.02715e+10	8	2007
0	1.70233e+11	1.33813e+11	2.99282e+10	9	2008
1	5.23602e+10	3.6522e+10	2.40426e+10	8	1997
1	1.77063e+11	1.3973e+11	4.84849e+10	8	2005
1	5.37968e+10	3.78035e+10	3.42682e+10	9	2003
1	1.83183e+11	1.40642e+11	5.96781e+10	9	2001
1	5.43641e+10	3.6496e+10	4.55856e+10	9	2011
1	1.84188e+11	1.41704e+11	6.00935e+10	12	2009
1	5.43641e+10	3.6496e+10	4.55856e+10	12	2006
1	1.92229e+11	1.49428e+11	7.41144e+09	12	2011
1	5.67618e+10	3.89906e+10	9.73632e+09	12	2001
1	1.9725e+11	1.549e+11	2.54093e+10	9	1996
1	5.89245e+10	41940450833	1.8634e+10	9	1997
1	1.98066e+11	1.54166e+11	4.19372e+10	8	2007
1	5.48043e+10	3.75338e+10	2.71071e+10	8	2009
1	1.99871e+11	1.54225e+11	6.96233e+10	8	2003
1	5.66636e+10	3.88196e+10	4.82902e+10	8	2006
1	1.99871e+11	1.54225e+11	6.96233e+10	7	2003
1	5.66636e+10	3.88196e+10	4.82902e+10	7	2013
1	2.04597e+11	1.58432e+11	2.07058e+10	6	2004
1	5.92805e+10	4.14021e+10	1.74113e+10	7	2000
1	2.13922e+11	1.64434e+11	6.34433e+10	9	2005
1	5.94438e+10	4.11988e+10	5.92495e+10	7	2003
1	2.24099e+11	1.72396e+11	9.40534e+10	7	2009
1	2.12727e+11	1.60636e+11	1.14339e+11	9	1996
1	6.83648e+10	5.01948e+10	9.26513e+10	9	2001
1	1.95542e+09	4.05788e+08	2.29297e+09	9	2007
0	1.85231e+09	3.51825e+08	7.13491e+08	9	2004
1	1.9345e+09	3.65002e+08	4.33443e+08	9	2006
0	1.83899e+09	3.37248e+08	1.38367e+08	9	1999
1	2.00833e+09	4.52077e+08	8.66017e+08	9	2002
0	1.80612e+09	3.29179e+08	2.81432e+08	8	2001
1	2.03885e+09	4.64937e+08	1.3801e+09	9	1988
0	1.78164e+09	2.97988e+08	4.72353e+08	9	2011
1	1.92734e+09	3.58574e+08	2.06197e+09	9	2003
0	1.78877e+09	3.2753e+08	7.41924e+08	9	1996
1	2.19445e+09	5.21205e+08	2.23419e+09	5	2007
0	1.78877e+09	3.2753e+08	7.41924e+08	9	2006
1	2.09941e+09	6.68724e+08	4.58626e+08	8	2009
0	1.73444e+09	4.6923e+08	2.18304e+08	7	1989
1	2.10409e+09	6.3619e+08	8.62653e+08	9	1992
0	1.64611e+09	4.27352e+08	3.69585e+08	7	2003
1	2.14268e+09	6.5831e+08	1.33293e+09	9	2012
0	1.66236e+09	4.43668e+08	5.86242e+08	8	2002
1	2.15338e+09	6.3726e+08	1.96674e+09	9	2003
0	1.80712e+09	4.54638e+08	7.75883e+08	9	2004
1	2.15338e+09	6.3726e+08	1.96674e+09	9	2004
0	1.80712e+09	4.54638e+08	7.75883e+08	5	2003
1	2.24124e+09	6.9773e+08	3.34121e+08	5	2007
0	1.79962e+09	4.33229e+08	1.18165e+08	5	1994
1	2.10819e+09	5.5965e+08	6.92395e+08	5	2006
0	1.73678e+09	3.8362e+08	3.03744e+08	5	2008
1	2.17289e+09	5.86135e+08	1.08021e+09	9	2008
0	1.7694e+09	4.0816e+08	5.03569e+08	9	2012
1	2.34226e+09	6.84e+08	1.55756e+09	9	2008
0	1.81822e+09	4.13439e+08	817146119	7	1997
1	2.34226e+09	6.84e+08	1.55756e+09	8	2005
0	1.81822e+09	4.13439e+08	817146119	7	1993
1	2.36085e+09	6.87903e+08	2.40203e+08	7	2004
0	1.81707e+09	3.95041e+08	1.07708e+08	7	2003
1	2.29186e+09	6.31624e+08	5.39305e+08	7	1998
0	1.72035e+09	3.27722e+08	2.37737e+08	7	2004
1	2.3884e+09	675414388	9.12207e+08	9	2008
0	1.79576e+09	3.8113e+08	4.41613e+08	9	2008
1	2.58577e+09	7.78208e+08	1.33031e+09	7	2005
0	1.931e+09	4.72522e+08	6.57461e+08	9	2001
1	3.60482e+10	2.88342e+10	2.84614e+10	9	1999
0	1.931e+09	4.72522e+08	6.57461e+08	9	2005
1	2.55309e+09	7.39683e+08	4.59156e+08	9	1997
0	1.915e+09	4.32493e+08	1.61731e+08	8	2001
1	3.88718e+10	3.12369e+10	1.55217e+10	8	2000
0	7.40619e+09	4.46398e+08	3.18077e+08	8	2010
1	4.0162e+10	3.24144e+10	2.54891e+10	9	2003
0	4.41302e+10	3.46446e+10	3.90642e+10	9	1999
1	8.93287e+09	9.52726e+08	1.17037e+09	9	2008
0	3.12394e+08	2.8869e+08	1.91917e+07	9	2008
1	2.92545e+08	2.91543e+08	1.699e+07	9	2006
0	1.70387e+10	1.43881e+10	4.55606e+10	9	2004
1	4.13259e+09	1.83456e+09	2.57259e+07	9	2004
0	1.6268e+10	1.35212e+10	1.48747e+10	9	2005
1	4.10266e+09	1.62798e+09	18974.6	9	2013
0	1.82971e+10	1.54411e+10	3.06387e+10	9	1998
1	4.9185e+09	2.48179e+09	43700.7	9	2000
0	2.08217e+10	1.78725e+10	46802519292	11	2002
1	7.7751e+09	5.4058e+09	63499.6	11	2003
0	2.42732e+10	2.09154e+10	6.94778e+10	11	2006
1	8.02455e+09	5.71093e+09	4.07049e+06	11	1999
0	2.42732e+10	2.09154e+10	6.94778e+10	9	2000
1	8.02455e+09	5.71093e+09	4.07049e+06	9	2010
0	2.28279e+10	1.93705e+10	1.86028e+10	9	2007
1	8268589424	5.98925e+09	9.01709e+06	9	2002
0	2.54547e+10	2.18558e+10	3.8691e+10	9	1997
1	8.52855e+09	6.27583e+09	2.65595e+08	5	2003
0	2.48021e+10	2.11153e+10	6.11879e+10	6	1997
1	8.56787e+09	6.35337e+09	2.66308e+08	7	2013
0	2.59855e+10	2.2139e+10	9.15437e+10	7	2006
1	9.72775e+09	6.34452e+09	1.65266e+07	9	2003
0	2.59855e+10	2.2139e+10	9.15437e+10	9	2000
1	9.72775e+09	6.34452e+09	1.65266e+07	9	1998
0	2.45961e+10	2.06473e+10	2.58536e+10	8	2004
1	9.85045e+09	6.5448e+09	8013.52	9	2005
0	2.71338e+10	2.30762e+10	4.85789e+10	9	2005
1	9.96032e+09	6.85026e+09	27679.8	8	2003
0	2.74478e+10	2.32507e+10	7.14697e+10	8	2014
1	1.01079e+10	7.02875e+09	42223	9	2005
0	2.94209e+10	2.5046e+10	9.8751e+10	9	2002
1	1.06131e+10	7.27947e+09	3.88735e+06	9	2002
0	2.94209e+10	2.5046e+10	9.8751e+10	11	1996
1	1.06131e+10	7.27947e+09	3.88735e+06	11	2005
0	27393882950	2.29327e+10	1.89956e+10	6	2002
1	1.0698e+10	7.39654e+09	488314	6	2003
0	2.9058e+10	2.46068e+10	4.38459e+10	7	1994
1	1.0643e+10	7.52004e+09	888560	7	2005
0	2.97591e+10	2.52749e+10	6.82476e+10	7	2009
1	1.08094e+10	7.79542e+09	6.63573e+06	7	2000
0	3.06896e+10	2.59868e+10	1.01326e+11	7	2002
1	1.1586e+10	8.32028e+09	9.48125e+06	7	2004
0	3.06896e+10	2.59868e+10	1.01326e+11	10	2005
1	1.1586e+10	8.32028e+09	9.48125e+06	9	1987
0	3.23132e+10	2.65568e+10	2.72206e+10	9	2003
1	1.15297e+10	8.36808e+09	6.70124e+06	9	1999
0	3.24825e+10	2.70387e+10	6.29542e+10	8	1992
1	1.15361e+10	8.5207e+09	9.61784e+06	9	1999
0	3.41901e+10	2.77846e+10	9.4799e+10	10	1999
1	3.89534e+10	3.2337e+10	1.37968e+11	10	2002
0	1.23755e+10	9.17402e+09	1.36181e+07	10	1996
1	5.99849e+09	3.93603e+09	6.90635e+08	10	2001
0	3.68368e+09	1.07033e+09	3.16296e+08	8	1992
1	6.12828e+09	4.04307e+09	1.79492e+08	8	2005
0	3.58311e+09	9.95163e+08	7.88214e+08	9	2007
1	6.6256e+09	4.48975e+09	5.15516e+08	9	2006
0	3.79433e+09	1.06817e+09	9.97931e+08	9	1997
1	7.43768e+09	4.48067e+09	8.5737e+08	5	1998
0	4.29457e+09	8.51068e+08	1.09262e+09	5	1994
1	8.13026e+09	5.08188e+09	8.01237e+08	5	2010
0	4.34667e+09	9.10715e+08	2.34484e+08	5	2010
1	8.13026e+09	5.08188e+09	8.01237e+08	5	2002
0	4.34667e+09	9.10715e+08	2.34484e+08	9	2015
1	7.87441e+09	4.80392e+09	2.65808e+08	9	2005
0	4.06562e+09	6.34712e+08	6.97545e+08	9	2002
1	8.27193e+09	5.1305e+09	7.46164e+08	9	2009
0	4.42854e+09	6.61665e+08	9.45081e+08	9	2010
1	8.40689e+09	5.18365e+09	1.62467e+09	12	2009
0	4.63394e+09	8.60165e+08	1.65243e+09	12	1996
1	8.80891e+09	5.5144e+09	1.33719e+09	12	1998
0	4.63757e+09	8.63894e+08	2.79678e+08	12	2006
1	8.80891e+09	5.5144e+09	1.33719e+09	12	2014
0	4.63757e+09	8.63894e+08	2.79678e+08	14	2006
1	4.13239e+10	3.27159e+10	3.27201e+09	14	2009
0	1.21755e+10	3.21511e+09	1.06504e+09	14	1994
1	4.15748e+10	3.11514e+10	7.73398e+09	14	1998
0	1.38013e+10	3.42044e+09	4.74253e+09	12	1996
1	4.23028e+10	3.15102e+10	1.34693e+10	9	2002
0	1.38552e+10	3.47344e+09	5.49715e+09	9	1998
1	4.72969e+10	3.55934e+10	1.94341e+10	9	2012
0	1.42152e+10	3.51888e+09	1.63894e+09	9	2014
1	4.72969e+10	3.55934e+10	1.94341e+10	9	2007
0	1.42152e+10	3.51888e+09	1.63894e+09	15	2002
1	4.75574e+10	3.5941e+10	5.45228e+09	15	1994
0	1.44372e+10	3.75158e+09	8.00206e+08	11	2000
1	4.92169e+10	3.70228e+10	1.12516e+10	13	1994
0	1.52471e+10	4.31472e+09	2.4001e+09	15	2005
1	5.05041e+10	3.82023e+10	1.67758e+10	7	2009
0	1.51187e+10	4.19847e+09	3.0934e+09	6	2009
1	5.03779e+10	3.78833e+10	2.28042e+10	6	1993
0	1.42716e+10	3.39579e+09	1.06491e+08	6	2014
1	5.03779e+10	3.78833e+10	2.28042e+10	6	2011
0	1.42716e+10	3.39579e+09	1.06491e+08	7	2006
1	5.16967e+10	3.93008e+10	6.30681e+09	7	2004
0	1.39708e+10	3.14188e+09	1.15845e+09	7	2010
1	5.2738e+10	4.03717e+10	1.23991e+10	6	2004
1	1.41868e+10	2.92794e+09	2.25319e+09	7	2007
0	5.30202e+10	4.04557e+10	1.75317e+10	7	2004
1	2.44994e+10	1.33475e+10	2.03426e+10	7	2003
1	1.75595e+10	6.78206e+09	2.95493e+08	7	2009
0	9.72548e+09	5.70077e+09	4.09773e+09	7	2012
1	6.91861e+09	4.22635e+09	3.82129e+09	7	2011
1	8.98172e+09	4.19922e+09	3.18078e+08	9	2008
0	6.21698e+09	2.75456e+09	2.49526e+08	9	2006
1	8.25377e+09	3.50456e+09	8.19007e+08	9	2010
1	5.48799e+09	2.09456e+09	5.43533e+08	8	2009
0	8.21709e+09	3.42961e+09	1.32007e+09	8	2012
1	5.23389e+09	1.83765e+09	8.8206e+08	9	2007
1	8.71866e+09	3.636e+09	2.22505e+09	9	2006
1	5.68156e+09	1.98736e+09	1.64435e+09	9	2001
1	8.71866e+09	3.636e+09	2.22505e+09	8	2009
1	5.68156e+09	1.98736e+09	1.64435e+09	9	2006
1	9.90528e+09	4.70407e+09	7.20434e+08	9	2000
1	6.00624e+09	2.19421e+09	5.59621e+08	8	2011
1	1.00482e+10	5.13061e+09	2.14817e+09	13	2012
1	6.18482e+09	2.67337e+09	1.88732e+09	12	2009
1	11422380556	6.10504e+09	3.75633e+09	14	2013
1	7.00523e+09	3.20624e+09	2.97643e+09	7	2002
1	1.0893e+10	5.45305e+09	4.6179e+09	7	2007
1	7.02992e+09	3.09803e+09	3.76259e+09	7	2010
1	1.0893e+10	5.45305e+09	4.6179e+09	7	2014
1	7.02992e+09	3.09803e+09	3.76259e+09	7	2010
1	1.0871e+10	5.13851e+09	7.50013e+08	8	2007
1	6.96908e+09	2.80384e+09	4.44965e+08	9	2005
1	1.08453e+10	5.59094e+09	1.98997e+09	9	2002
1	6.57072e+09	2.93487e+09	9.89194e+08	9	2004
1	1.21457e+10	6.72706e+09	3.11894e+09	9	2008
1	6.94063e+09	3.17612e+09	1.92175e+09	8	2007
1	1.2142e+10	6.4959e+09	3.63963e+09	9	2010
1	6.76544e+09	2.82992e+09	2.31111e+09	9	2009
1	1.2142e+10	6.4959e+09	3.63963e+09	8	2000
1	6.76544e+09	2.82992e+09	2.31111e+09	7	2008
1	1.21709e+10	6.07806e+09	3.39174e+08	13	2000
0	6.66711e+09	2.70794e+09	3.87091e+07	9	2005
1	1.24114e+10	6.72949e+09	1.34881e+09	9	2009
0	6.56136e+09	3.18063e+09	6.74067e+07	7	2010
1	1.03727e+10	4572334341	1.9973e+09	8	1998
0	4.30029e+09	8.8962e+08	1.23246e+08	8	2008
1	1.08445e+10	5.01902e+09	2.53322e+09	8	2009
0	4.24251e+09	8.78302e+08	1.49255e+08	7	2003
1	1.08445e+10	5.01902e+09	2.53322e+09	8	2002
0	4.24251e+09	8.78302e+08	1.49255e+08	8	2010
1	1.09486e+10	4.98394e+09	5.89826e+08	9	2001
0	4.26413e+09	8.96719e+08	4.33483e+07	9	2004
1	1.03095e+10	4.65102e+09	1.09573e+09	9	2005
0	3.51081e+09	4.59788e+08	8.05761e+07	9	1998
1	9.7839e+09	4.10424e+09	1.52102e+09	8	2005
0	9.58609e+09	3.57442e+09	1.8096e+09	9	2010
1	3.20328e+09	9.827e+07	2.00801e+08	8	2005
0	4.3637e+09	2.33973e+09	2.89629e+09	8	2003
1	3.78895e+09	1.5042e+09	1.76806e+09	9	2004
0	3.40938e+09	1.41904e+09	3.45413e+08	9	2012
1	2.95165e+09	6.86218e+08	2.16945e+08	11	2009
0	3.04307e+09	1.04981e+09	1.28323e+09	11	2005
1	2.80181e+09	5.50034e+08	8.98487e+08	10	2010
0	3.07107e+09	1.05669e+09	2.07343e+09	10	2001
1	2.73861e+09	4.71605e+08	1.38067e+09	11	1999
0	2.8838e+09	8.59458e+08	2.84223e+09	6	2006
1	2.61609e+09	3.20339e+08	1.29314e+09	7	2001
0	2.8838e+09	8.59458e+08	2.84223e+09	9	2003
1	2.61609e+09	3.20339e+08	1.29314e+09	8	2004
0	3.172e+09	1.16296e+09	3.91916e+08	7	2005
1	2.9208e+09	6.20275e+08	1.66742e+08	6	2000
0	3.26451e+09	1.21133e+09	1.10225e+09	8	2012
1	3.36466e+09	1.05245e+09	8.22037e+08	7	1999
0	3.21064e+09	1.15285e+09	1.82333e+09	9	2011
1	3.43904e+09	1.11358e+09	1.37308e+09	6	2007
0	3.30715e+09	1.27035e+09	2.22851e+09	6	2011
1	3.03864e+09	1.10342e+09	9.7369e+08	6	2014
0	3.30715e+09	1.27035e+09	2.22851e+09	6	2011
1	3.03864e+09	1.10342e+09	9.7369e+08	9	2007
0	3.16168e+09	1.15929e+09	2.09247e+08	9	2002
1	3.02359e+09	1.10055e+09	1.19269e+08	9	2011
0	3.41401e+09	1.41028e+09	5.00278e+08	9	2001
1	2.96701e+09	1.04604e+09	6.51926e+08	9	2003
0	3.37604e+09	1.33606e+09	9.32197e+08	9	2002
1	2.91019e+09	9.78901e+08	9.07254e+08	11	2003
0	3.21926e+09	1.15677e+09	1.414e+09	11	2009
1	2.81363e+09	8.77657e+08	6.36006e+08	8	2015
0	3.21926e+09	1.15677e+09	1.414e+09	7	2003
1	2.81363e+09	8.77657e+08	6.36006e+08	9	1987
0	3.22496e+09	1.17833e+09	2.82682e+08	14	2005
1	2.83542e+09	9.04069e+08	9.51638e+07	14	2006
0	3.05155e+09	9.79478e+08	5.69982e+08	13	2007
1	2.95386e+09	1.03569e+09	4.3094e+08	11	2010
0	3.14177e+09	9.86811e+08	8.91483e+08	11	1997
1	3.00999e+09	1.05959e+09	9.3718e+08	9	1997
0	3.02083e+09	9.33088e+08	1.15611e+09	9	2005
1	2.93263e+09	1.02192e+09	1.15905e+09	9	2002
0	3.02083e+09	9.33088e+08	1.15611e+09	9	2001
1	2.93263e+09	1.02192e+09	1.15905e+09	9	2007
0	2.76435e+09	6.9232e+08	8.83944e+07	9	2006
1	2.69142e+09	7.81645e+08	8.7766e+07	9	2009
0	3.20616e+09	1.11918e+09	4.71977e+08	8	2012
1	3.17312e+09	1.24243e+09	4.2145e+08	8	2006
0	3.23691e+09	1.19889e+09	8.04538e+08	7	2008
1	2.79e+09	1.21166e+09	9.15971e+08	9	2005
0	2.99737e+09	1.209e+09	9.23601e+08	9	2005
1	6.39362e+09	1279704305	1.14557e+09	9	2007
0	5.4348e+09	3.90725e+08	6.41804e+06	9	2001
1	6.17791e+09	9.69161e+08	2.88302e+08	9	2007
0	5.42916e+09	3.76805e+08	8.15796e+07	9	2007
1	6.09374e+09	8.49261e+08	5.25572e+08	8	2014
0	5.46678e+09	2.9987e+08	9.94052e+07	8	2003
1	5.69253e+09	3.8707e+08	9.45113e+08	9	2007
0	5.31939e+09	2.07001e+08	1.97079e+08	8	2009
1	5.77193e+09	3.75061e+08	1.15302e+09	8	2012
0	5.30405e+09	1.79658e+08	3.87126e+07	9	2004
1	5.77193e+09	3.75061e+08	1.15302e+09	12	2004
0	5.30405e+09	1.79658e+08	3.87126e+07	12	1985
1	5.72893e+09	2.85558e+08	5.16422e+08	12	2009
0	5.19782e+09	5.4788e+07	9.52322e+07	9	2006
1	5.67766e+09	3.76532e+08	1.21955e+09	9	2005
0	4.99431e+09	4.96051e+07	3.43933e+07	9	2007
1	5.86658e+09	4.64712e+08	2.00869e+09	9	2006
0	4.99725e+09	5.21873e+07	4.93754e+07	8	2015
1	3.03379e+09	4.04635e+08	2.75579e+09	9	2006
0	2.76125e+09	7.15172e+07	5.15787e+07	9	2017
1	3.03379e+09	4.04635e+08	2.75579e+09	9	2013
0	2.76125e+09	7.15172e+07	5.15787e+07	9	2001
1	3.0626e+09	4.28427e+08	4.68106e+08	8	2005
0	2.81687e+09	1.22069e+08	1.23937e+08	8	1998
1	3.01061e+09	3.70273e+08	1.1594e+09	9	1999
0	2.79913e+09	1.00467e+08	3.5686e+08	9	2001
1	2.95352e+09	3.21434e+08	1.58637e+09	9	2004
0	2.88483e+09	1.60728e+08	7.449e+08	9	2010
1	2.91716e+09	1.63232e+08	2.11672e+09	9	2004
0	2.94195e+09	8.77452e+07	2.2806e+07	9	2016
1	2.91716e+09	1.63232e+08	2.11672e+09	9	2016
0	2.94195e+09	8.77452e+07	2.2806e+07	10	1994
1	3.06916e+09	2.62787e+08	2.68694e+08	9	2009
0	2.95741e+09	8.76781e+07	1.76951e+08	6	2006
1	3.16302e+09	3.04119e+08	6.71088e+08	7	2012
0	2.99231e+09	5.19221e+07	3.79548e+08	9	2011
1	3.1775e+09	2.92944e+08	1.2544e+09	9	2008
0	3.00419e+09	5.1438e+07	4.01589e+08	9	2013
1	3.2385e+09	3.30381e+08	2.41454e+09	11	2012
0	3.03706e+09	5.5296e+07	2.05884e+07	11	2004
1	3.2385e+09	3.30381e+08	2.41454e+09	10	2003
0	3.03706e+09	5.5296e+07	2.05884e+07	9	2000
1	3.2842e+09	3.19831e+08	5.688e+08	13	2008
0	3.06119e+09	5.71846e+07	7.09927e+06	9	2009
1	3337857915	3.65613e+08	1.54231e+09	6	1998
0	3.08264e+09	5.31846e+07	2.48442e+07	9	2013
1	3.37434e+09	7.49337e+08	2.19581e+09	9	2010
0	2.90064e+09	6.62433e+08	2.80226e+09	8	1998
1	2.80794e+09	3.68473e+08	2.2449e+07	9	2006
0	124614748000	85479956000	52132383000	9	2006
1	30531601000	16513359000	414228000	8	1988
0	129357960000	89506343000	15459989000	7	2009
1	30553269000	16433833000	2423915000	7	2016
0	129498854000	89626971000	34639524000	9	2005
1	30078013000	16295764000	2843249000	9	2008
0	135557585000	94194981000	56749595000	9	2013
1	31236233000	17614004000	3853225000	9	2000
0	130604379000	87366945000	80479933000	9	2009
1	29778497000	15916728000	2310887000	8	1999
0	130604379000	87366945000	80669385000	8	2002
1	29778497000	15916728000	2298628000	8	2004
0	136601081000	92803219000	21340184000	8	2010
1	31645288000	17608515000	3464638000	8	1996
0	138268359000	96622318000	46762036000	9	2008
1	32441073000	19996908000	7968230000	9	2007
0	149693008000	105241535000	74668207000	9	2007
1	34916901000	22026525000	10580428000	9	2009
0	158883963000	106480975000	96239347000	9	2008
1	39506154000	22799110000	796320000	8	2000
0	158883963000	106480975000	96239347000	8	2005
1	39506154000	22799110000	796320000	8	2010
0	162412607000	108228785000	21690391000	10	2002
1	39644600000	23005875000	3908094000	9	2011
0	163563270000	109877484000	45098722000	7	2011
1	40554001000	23919779000	7337996000	7	2008
0	167002333000	111388077000	69028749000	5	1996
1	40942291000	19423089000	16936970000	7	2006
0	172107521000	117069543000	90165152000	6	2003
1	41222239000	19827303000	1357575000	8	2013
1	172107521000	117069543000	90165152000	9	2012
0	41255859000	19860923000	1357575000	8	2010
1	175842864000	121298252000	16981189000	8	2005
1	44134629000	22596636000	2501572000	9	2011
0	176947652000	120869321000	40429215000	9	2012
1	42389577000	18797642000	6659686000	9	2005
1	180303943000	123521815000	68287236000	6	2007
0	43087508000	17696970000	11348669000	5	2009
1	146211511000	92357667000	99324035000	5	2001
1	42756825000	19239980000	1799149000	7	2004
0	146211511000	92357667000	99324035000	7	2004
1	42756825000	19239980000	1799149000	7	2006
1	151437095000	96465048000	31156159000	7	2011
1	44816761000	18302431000	3146395000	7	2011
1	157435793000	100223852000	69146300000	11	2011
1	45727334000	19085518000	4712171000	11	2002
1	163697302000	100480246000	119607442000	11	2003
1	154322501000	97342411000	167014837000	11	2012
1	41645371000	20983956000	660760000	10	2010
1	1.7288e+10	6.32404e+09	2.98499e+09	9	2010
1	1.29847e+10	2.00764e+09	3.38495e+08	9	2003
1	1.74978e+10	6.51742e+09	8.85223e+08	9	2001
1	1.4886e+10	3.93109e+09	1.71938e+09	9	1998
1	2.11241e+10	1.00167e+10	3.11466e+09	9	1996
1	1.64228e+10	5.50079e+09	2.14728e+09	9	2009
1	2.48056e+10	1.34531e+10	5.60899e+09	9	2001
1	1.78065e+10	6.89434e+09	2.65655e+09	9	2000
1	2.89035e+10	1.73441e+10	8.48879e+09	9	2013
0	1.86601e+10	7.89395e+09	3.62826e+08	9	2007
1	2.89035e+10	1.73441e+10	8.48879e+09	9	2000
1	1.86601e+10	7.89395e+09	3.62826e+08	9	2008
1	2.69747e+10	1.43928e+10	1.24607e+09	9	2002
1	1.80392e+10	6.91221e+09	5.55616e+09	11	2009
0	2.82867e+10	1.55281e+10	3.7258e+09	9	2005
1	1.69009e+10	5.78467e+09	1.97492e+09	9	1997
0	2.9237e+10	1.63599e+10	4.90507e+09	9	2006
1	1.65793e+10	5.47764e+09	2.33168e+09	9	1998
0	3.4423e+10	1.98519e+10	6.59114e+09	9	1995
1	1.81236e+10	5.18435e+09	1.35243e+08	9	2001
0	3.4423e+10	1.98519e+10	6.59114e+09	9	2008
1	1.81236e+10	5.18435e+09	1.35243e+08	9	2010
0	3.39409e+10	1.93508e+10	2.65009e+09	9	2005
1	1.78697e+10	4.96563e+09	9.29268e+08	9	2003
0	3.49833e+10	2.04109e+10	6.36117e+09	9	2003
1	1.79764e+10	5.12387e+09	1.59151e+09	9	2007
0	3.30653e+10	1.85124e+10	8.43038e+09	9	2010
1	1.79877e+10	5.19199e+09	1.732e+09	9	2009
0	3.09872e+10	1.74667e+10	8.80198e+09	9	2005
1	1.78735e+10	5.14965e+09	4.76319e+07	9	2006
0	3.09872e+10	1.74667e+10	8.80198e+09	7	2004
1	1.78735e+10	5.14965e+09	4.76319e+07	7	2004
0	3.08447e+10	1.73633e+10	6.57163e+08	7	2007
1	1.78877e+10	5.16587e+09	2.8743e+07	7	2009
0	3.02768e+10	1.70394e+10	1.56925e+09	7	2014
1	1.78719e+10	5.24223e+09	2.12791e+07	9	2006
0	3.03113e+10	1.69931e+10	3.26987e+09	9	1996
1	1.79235e+10	5.38621e+09	8.19346e+07	9	2005
0	2.62012e+10	1.40059e+10	3.72694e+09	9	1999
1	1.783e+10	5.42437e+09	3.87023e+07	9	2013
0	2.62012e+10	1.40059e+10	3.72694e+09	9	2001
1	1.783e+10	5.42437e+09	3.87023e+07	9	2009
0	2.61808e+10	1.40811e+10	5.66568e+08	9	2010
1	1.7815e+10	5.46823e+09	3.30669e+07	9	2005
0	2.64035e+10	1.44194e+10	1.7006e+09	9	2005
1	1.78194e+10	5.52206e+09	1.03262e+08	9	2000
0	2.65568e+10	1.45572e+10	2.99144e+09	7	2007
1	26152927015	1.45709e+10	4.1762e+09	8	2001
0	1.7746e+10	5.81634e+09	1.83463e+07	8	2001
1	2.91616e+10	2.33005e+10	11193337444	8	2001
0	1.18779e+10	7.36441e+09	3.64777e+09	8	2002
1	3.26383e+10	2.67505e+10	2.21101e+09	9	1992
0	1.41046e+10	9.6004e+09	5.46467e+09	9	2012
1	3.54331e+10	2.93887e+10	4.13299e+09	9	2012
0	1.603e+10	1.14834e+10	5.12986e+09	9	1999
1	4.19526e+10	3.56597e+10	6.73637e+09	8	2011
0	1.92864e+10	1.46643e+10	7.72936e+09	9	2010
1	4.36199e+10	3.67361e+10	1.04893e+10	9	2013
0	2.02543e+10	1.57767e+10	7.58449e+09	6	2006
1	4.36199e+10	3.67361e+10	1.04893e+10	9	2001
0	2.02543e+10	1.57767e+10	7.58449e+09	9	1999
1	4.46011e+10	37472307957	2.68852e+09	9	2008
0	2.1971e+10	1.75433e+10	1.65145e+09	9	2007
1	4.43234e+10	3.67595e+10	5.53422e+09	9	2014
0	2.28551e+10	1.85238e+10	2.14775e+09	9	1999
1	4.54943e+10	3.78566e+10	8.47289e+09	11	2001
0	2.19076e+10	1.75603e+10	1.29201e+10	11	2009
1	4.60507e+10	3.83844e+10	1.08547e+10	11	2006
0	2.257e+10	1.72038e+10	1.73175e+10	11	2006
1	4.60507e+10	3.83844e+10	1.08547e+10	11	1988
0	2.257e+10	1.72038e+10	1.73175e+10	9	2008
1	4.46285e+10	3.67707e+10	1.78395e+09	9	1993
0	2.28215e+10	1.74584e+10	2.19555e+09	9	2004
1	4.6495e+10	3.86438e+10	3.79961e+09	9	1992
0	2.34716e+10	1.81441e+10	4.8573e+09	9	2001
1	4.39074e+10	3.58405e+10	6.31835e+09	6	2000
0	2.19169e+10	1.53193e+10	7.46162e+09	7	2007
1	4.51415e+10	3.71288e+10	9.05087e+09	7	2003
0	2.2029e+10	1.54231e+10	9.54902e+09	7	2002
1	4.51415e+10	3.71288e+10	9.05087e+09	7	1994
0	2.2029e+10	1.54231e+10	9.54902e+09	9	2003
1	4.59232e+10	3.80059e+10	2.07478e+09	9	2009
0	2.28805e+10	1.62969e+10	1.93502e+09	9	2002
1	4.65798e+10	3.83904e+10	4.1922e+09	9	2005
0	2.27571e+10	1.6269e+10	4.36442e+09	9	1997
1	4.65723e+10	3.84404e+10	6.59883e+09	6	2003
0	2.5139e+10	1.86038e+10	7.66391e+09	7	2002
1	4.44438e+10	3.62469e+10	9.06798e+09	7	2009
0	2.49838e+10	1.55646e+10	8.03808e+09	6	2007
1	4.44438e+10	3.62469e+10	9.06798e+09	6	2015
0	2.49838e+10	1.55646e+10	8.03808e+09	9	2001
1	4.26274e+10	3.46097e+10	2.13043e+09	7	2002
0	2.51566e+10	1.57385e+10	1.25035e+09	7	2004
1	4.24309e+10	3.40714e+10	4.77001e+09	7	1999
0	2.5135e+10	1.57426e+10	2.63811e+09	6	2002
1	4.32886e+10	3.49082e+10	7.0445e+09	6	2001
0	4.14381e+10	3.32096e+10	8.72416e+09	8	2006
1	2.32104e+10	1.35584e+10	4.02551e+09	7	2009
0	2.17356e+10	1.70078e+10	1.1107e+10	7	2004
1	1.22751e+10	9.35295e+09	2.5767e+08	9	2002
0	1.98057e+10	1.51835e+10	2.66776e+09	12	2002
1	1.08827e+10	7.98207e+09	8.94025e+08	9	2003
0	1.90473e+10	1.45312e+10	5.07199e+09	9	2015
1	1.04613e+10	7.17435e+09	1.43386e+09	7	2001
0	1.91911e+10	1.45938e+10	6.53063e+09	8	2002
1	1.00573e+10	6.78047e+09	2.33054e+09	11	2005
0	1.91141e+10	1.45155e+10	8.85518e+09	11	2005
1	1.02443e+10	6.95187e+09	3.04308e+09	9	2009
0	1.91141e+10	1.45155e+10	8.85518e+09	9	2001
1	1.02443e+10	6.95187e+09	3.04308e+09	9	2005
0	1.91339e+10	1.44656e+10	1.50021e+09	9	2006
1	1.07469e+10	7.46449e+09	1.29955e+08	9	2012
0	1.93801e+10	1.47184e+10	3.07068e+09	8	2003
1	1.08241e+10	7.61312e+09	2.31965e+08	9	2004
0	1.73011e+10	1.22931e+10	5.46404e+09	9	2003
1	1.0019e+10	6.07626e+09	1.17728e+09	9	2005
0	1.32356e+10	8.35036e+09	7.703e+09	8	2003
1	9.86713e+09	4.59493e+09	1.47109e+09	9	2007
0	1.22024e+10	7.26897e+09	1.05001e+09	9	2008
1	8.72199e+09	3.46624e+09	7.4769e+06	8	1997
0	1.23099e+10	7.54116e+09	2.6232e+09	9	2003
1	8.60513e+09	3.5751e+09	2.01376e+07	9	2006
0	1.21726e+10	7.37391e+09	4.21702e+09	9	1999
1	8.45112e+09	3.09291e+09	2.15242e+07	8	2005
0	4.11959e+09	6.79467e+08	1.28859e+09	9	1993
1	2.72013e+09	1.32937e+08	1.70946e+08	9	2007
0	4.13791e+09	6.96917e+08	3.7697e+08	9	2004
1	2.73005e+09	1.33931e+08	1.94155e+07	9	2010
0	4.07184e+09	6.19257e+08	8.54938e+08	9	2006
1	2.73795e+09	131032440	4.55927e+07	9	2008
0	4.09081e+09	6.12075e+08	1.24175e+09	8	2006
1	2.74217e+09	1.10195e+08	6.67776e+07	9	2007
0	4.19575e+09	6.72727e+08	1.74656e+09	9	2013
1	2.77165e+09	1.47612e+08	8.13891e+07	9	1997
0	4.19575e+09	6.72727e+08	1.74656e+09	9	2013
1	2.77165e+09	1.47612e+08	8.13891e+07	9	2003
0	4.17289e+09	6.45731e+08	2.97646e+08	9	2005
1	2.78396e+09	1.50413e+08	2.0774e+07	9	2003
0	4.29989e+09	7.68424e+08	5.60768e+08	7	2004
1	2.79355e+09	1.50528e+08	4.05282e+07	7	2006
0	4.50949e+09	9.81078e+08	1.08734e+09	7	2001
1	2.80779e+09	1.54524e+08	6.16191e+07	7	1999
0	4.6192e+09	1.15972e+09	1.5738e+09	7	2003
1	2.80683e+09	1.58752e+08	9.24924e+07	7	2006
0	4.6192e+09	1.15972e+09	1.5738e+09	6	2005
1	2.80683e+09	1.58752e+08	9.24924e+07	7	2002
0	4.50491e+09	8.86881e+08	5.67361e+08	8	2016
1	2.99748e+09	1.99416e+08	2.09834e+07	8	2008
0	4.3844e+09	7.31454e+08	1.03904e+09	7	2007
1	3.06347e+09	2.00241e+08	4.0397e+07	8	2007
0	4.31178e+09	6.53199e+08	1.78981e+09	9	1981
1	3.07861e+09	2.04264e+08	7.08354e+07	9	1999
0	4.5314e+09	6.76784e+08	2.33919e+09	11	2016
1	3.1452e+09	2.2354e+08	9.21961e+07	11	2002
0	4.5314e+09	6.76784e+08	2.33919e+09	8	2004
1	3.1452e+09	2.2354e+08	9.21961e+07	8	2005
0	4.43325e+09	5.90613e+08	3.74637e+08	9	2004
1	3.13435e+09	208106219	8.51901e+06	9	1992
1	4.4763e+09	6.28599e+08	8.64328e+08	9	2000
0	3.12912e+09	1.91406e+08	2.17616e+07	9	2008
1	4.76043e+09	8.8216e+08	1.49784e+09	7	2001
1	3.13521e+09	1.70183e+08	47432372	7	2006
0	4.96955e+09	1.07023e+09	2.06713e+09	7	2003
1	3.14388e+09	1.81284e+08	7.06914e+07	7	2000
1	4.96955e+09	1.07023e+09	2.06713e+09	7	2014
0	3.14388e+09	1.81284e+08	7.06914e+07	9	2009
1	5.09499e+09	1.13353e+09	5.54747e+08	9	2004
1	3.17306e+09	1.9937e+08	3.73674e+07	9	2004
0	5.18157e+09	1.18871e+09	1.16973e+09	9	2003
1	3.14864e+09	1.88125e+08	6.07054e+07	9	2011
1	5.44974e+09	1.45688e+09	1.74773e+09	9	2008
1	3.17656e+09	1.94759e+08	2.4333e+09	9	1995
1	5.57259e+09	1.60876e+09	1.08885e+08	9	2001
1	1.95974e+09	1.13368e+09	1.58689e+09	9	2011
1	1.70271e+09	1.1494e+09	1.00041e+08	9	2010
1	2.18216e+09	1.38533e+09	3.03592e+08	11	2002
1	1.9364e+09	1.39679e+09	2.64146e+07	11	1995
1	2.32138e+09	1.54861e+09	6.92751e+08	11	2000
1	2.04538e+09	1.48448e+09	3.96911e+07	11	2006
1	2.77866e+09	2.01332e+09	1.41451e+09	11	2005
1	2.47492e+09	1.93308e+09	3.03559e+08	13	2006
1	3.90478e+09	3.19603e+09	2.7782e+09	14	1999
1	3.47999e+09	3.02367e+09	1231598131	14	2000
1	3.90478e+09	3.19603e+09	2.7782e+09	14	2004
1	3.47999e+09	3.02367e+09	1231598131	14	2003
1	3.6495e+09	2.51816e+09	5.78199e+08	9	2005
1	3.35506e+09	2.4534e+09	8.19629e+08	9	2004
1	4.67053e+09	3.91939e+09	1.35957e+09	8	2003
1	4.26118e+09	3.85128e+09	1.39325e+09	9	2004
1	5.10036e+09	3.77699e+09	3.12432e+09	9	2008
0	4.70015e+09	3.73916e+09	2.7333e+09	7	1999
1	5.1825e+09	3.95712e+09	4.42002e+09	7	2000
1	4.73062e+09	3.82957e+09	3.43802e+09	8	2001
1	5.1825e+09	3.95712e+09	4.42002e+09	8	1999
1	4.73062e+09	3.82957e+09	3.43802e+09	8	2012
0	5.80476e+09	4.46741e+09	1.67668e+09	7	2005
1	5.41638e+09	4.40181e+09	1.36905e+09	7	2004
0	6.10129e+09	4.73031e+09	2.46065e+09	6	1997
1	5.71298e+09	4.69042e+09	1.73041e+09	7	2009
0	6.45399e+09	4.93012e+09	3.36932e+09	9	2011
1	6.20703e+09	4.96073e+09	2.25277e+09	11	2007
0	6.47199e+09	4.09426e+09	4.81335e+09	11	2002
1	6.53647e+09	4.428e+09	3.59518e+09	11	2005
0	6.47199e+09	4.09426e+09	4.81335e+09	11	2006
1	6.53647e+09	4.428e+09	3.59518e+09	11	2002
0	6.91803e+09	4.43286e+09	1.00778e+09	9	2010
1	6.98251e+09	4.75386e+09	7.96316e+08	9	2005
0	7.39959e+09	5.2544e+09	2.71129e+09	9	2000
1	7.71376e+09	5.70895e+09	2.31582e+09	8	2011
0	8.38449e+09	6.20723e+09	4.39167e+09	9	2007
1	8.70211e+09	6.66047e+09	3.8527e+09	9	2004
0	9.90375e+09	7.12253e+09	5.33319e+09	9	1998
1	9.26605e+09	6.51015e+09	7.05253e+09	9	2002
0	9.90375e+09	7.12253e+09	5.33319e+09	9	2008
1	9.26605e+09	6.51015e+09	7.05253e+09	9	2006
0	9.09915e+09	5.90997e+09	6.30153e+08	11	2006
1	7.86261e+09	4.66583e+09	1.21449e+09	10	2009
0	9.06642e+09	6.40458e+09	1.09195e+09	9	2011
1	7.45469e+09	4.74737e+09	2.24688e+09	9	1992
0	1.22411e+10	9.69154e+09	5.00039e+09	9	2003
1	1.48326e+10	1.22734e+10	8.6558e+09	9	2002
0	1.30689e+10	1.01992e+10	1.02187e+10	9	2002
1	5.14579e+09	3.64569e+09	8.26234e+09	8	2003
0	3.48167e+08	2.17881e+06	3.56756e+07	9	2001
1	4.35431e+09	2.76396e+09	3.1875e+09	9	2006
0	3.46036e+08	1.41013e+06	2.03858e+06	8	2004
1	4.55387e+09	2.93663e+09	5.45489e+09	9	1992
0	2.94486e+08	1.33599e+06	5.56871e+07	9	2010
1	6.43397e+09	4.75365e+09	8.36854e+09	9	2003
0	3.96639e+08	1.27663e+06	5.7132e+07	9	2012
1	7.61907e+09	5.80385e+09	1.19882e+10	8	2012
0	3.96733e+08	3.17029e+06	6.25383e+07	8	2010
1	7.61907e+09	5.80385e+09	1.19882e+10	9	2003
0	3.96733e+08	3.17029e+06	6.25383e+07	9	2002
1	6.00139e+09	4.08337e+09	4.71032e+09	8	1994
0	3.96963e+08	2.34776e+06	2.33709e+06	7	2002
1	6.47263e+09	4.56702e+09	7.55544e+09	7	1979
0	4.04075e+08	2.46178e+06	5.46526e+07	7	2003
1	9.42737e+09	7.33479e+09	1.1658e+10	7	2008
0	4.04677e+08	2.36937e+06	5.50493e+07	7	2005
1	8822025314	6.55738e+09	1.7942e+10	5	2011
0	4.04942e+08	4.65019e+06	5.63058e+07	5
1	8822025314	6.55738e+09	1.7942e+10	5
0	4.04942e+08	4.65019e+06	5.63058e+07	5
1	7.22332e+09	4.8705e+09	5.07313e+09	5
0	4.05665e+08	5.73015e+06	1.07573e+06	11
1	7.29751e+09	4.88645e+09	9.00381e+09	11
0	4.12466e+08	3.59579e+06	5.39981e+07	11
1	9.21887e+09	6.54993e+09	13394970915	11
0	5.31807e+08	3.56159e+06	2.981e+08	11
1	8.77016e+09	5.9089e+09	2.02513e+10	5
0	5.35594e+08	3.34504e+07	2.98219e+08	5
1	8.77016e+09	5.9089e+09	2.02513e+10	5
0	5.35594e+08	3.34504e+07	2.98219e+08	5
1	7.59561e+09	4.66751e+09	4.93116e+09	5
0	5.38786e+08	3.29925e+07	102203	9
1	8.33456e+09	5.37698e+09	8.5001e+09	9
0	3.96897e+08	3.13654e+07	1.9339e+06	9
1	8.83158e+09	6.31246e+09	1.36245e+10	8
0	1.32214e+09	3.54307e+08	6.6754e+06	8
1	9.03929e+09	6.21696e+09	1.96171e+10	6
0	1.00741e+09	3.22713e+07	1.57577e+07	8
1	9.08304e+09	6.26071e+09	1.96171e+10	8
0	1.00935e+09	3.42102e+07	1.57577e+07	8
1	7.872e+09	4.91105e+09	5.45913e+09	8
0	1.00749e+09	31100076	962317	11
1	7.92543e+09	5.03208e+09	9.69738e+09	11
0	7.96982e+08	2.63808e+07	8.81157e+06	11
1	1.00391e+10	6.91336e+09	1.37587e+10	11
0	1.07769e+10	7.3476e+09	2.01406e+10	9
1	1.01505e+09	2.12766e+07	1.82008e+07	6
0	2.16793e+10	7.92038e+09	1.15197e+10	6
1	1.92764e+10	5.71933e+09	4.03657e+09	7
0	2.27537e+10	8.75405e+09	3.05565e+09	8
1	1.91692e+10	5.6092e+09	3.00042e+09	7
0	2.46857e+10	1.04699e+10	6.52102e+09	11
1	2.10751e+10	7.50054e+09	4.13959e+09	11
0	2.72341e+10	1.28065e+10	1.09275e+10	10
1	2.21378e+10	8.64019e+09	5.00852e+09	11
0	2.96523e+10	1.51775e+10	1.49389e+10	11
1	2.22427e+10	8.7159e+09	6.4964e+09	8
0	5.47511e+10	3.02652e+10	2.67635e+10	8
1	2.22427e+10	8.7159e+09	6.49771e+09	7
0	5.95159e+10	3.40582e+10	7.80488e+09	6
1	3.11865e+10	6.85283e+09	1.9863e+09	9
0	5.9543e+10	3.37012e+10	1.47479e+10	8
1	3.00946e+10	5.78089e+09	2.67608e+09	11
0	6.04759e+10	3.41865e+10	2.38128e+10	11
1	3.17782e+10	7.45719e+09	3.45449e+09	10
0	6.0037e+10	3.40323e+10	3.28577e+10	10
1	3.29645e+10	8.50001e+09	5.06787e+09	9
0	6.0037e+10	3.40323e+10	3.28577e+10	9
1	3.29645e+10	8.50001e+09	5.06787e+09	9
0	6.12158e+10	3.49329e+10	8.50059e+09	8
1	3.4101e+10	9.65099e+09	1.29512e+09	7
0	6.35234e+10	3.70053e+10	1.61226e+10	7
1	3.54869e+10	1.10592e+10	3.15882e+09	7
0	6.49716e+10	3.80453e+10	2.5972e+10	7
1	3.6888e+10	1.245e+10	5.19799e+09	7
0	6.5451e+10	3.87438e+10	3.593e+10	7
1	3.74835e+10	1.30067e+10	6.19941e+09	8
0	6.5451e+10	3.87438e+10	3.593e+10	9
1	3.74835e+10	1.30067e+10	6.19941e+09	9
0	6.54507e+10	3.84446e+10	8.39615e+09	9
1	3.8195e+10	1.37488e+10	8.88266e+08	9
0	6.96855e+10	4.23841e+10	1.57021e+10	9
1	3.91763e+10	1.49609e+10	2.79496e+09	9
0	7.27472e+10	3.94105e+10	2.61061e+10	9
1	4.2983e+10	1.28959e+10	3.91474e+09	8
0	7.35578e+10	3.99895e+10	3.61544e+10	9
1	4.40602e+10	1.40486e+10	4.72325e+09	9
0	7.35578e+10	3.99895e+10	3.61544e+10	8
1	4.40602e+10	1.40486e+10	4.72325e+09	7
0	7.56497e+10	4.15858e+10	8.57324e+09	7
1	4.49961e+10	1.49878e+10	1.73734e+09	7
0	7.82507e+10	4.3525e+10	1.69377e+10	7
1	4.84487e+10	1.8393e+10	4.07919e+09	6
0	7.80886e+10	4.33266e+10	2.68296e+10	7
1	8.04323e+10	4.55597e+10	3.59716e+10	7
0	4.83845e+10	1.82999e+10	6.72173e+09	7
1	6.78705e+09	4.48474e+09	3.7112e+09	10
0	2.42809e+09	4.17878e+08	2.27229e+09	10
1	6.53954e+09	4.169e+09	8.97128e+08	9
0	2.47134e+09	4.59631e+08	2.5486e+08	9
1	6.29586e+09	4.044e+09	1.8325e+09	7
0	2.13224e+09	3.93669e+08	5.33042e+08	5
1	6.97104e+09	4.57772e+09	2.77061e+09	5
0	2.58986e+09	8.28103e+08	1.07571e+09	9
1	7.62542e+09	4.38648e+09	3.5499e+09	8
0	2.57824e+09	6.17039e+08	1276664388	8
1	7.62542e+09	4.38648e+09	3.5499e+09	9
0	2.57824e+09	6.17039e+08	1276664388	9
1	7.56252e+09	4.2318e+09	8.58264e+08	8
0	2.79853e+09	8.36328e+08	5.94697e+08	9
1	7.89297e+09	4.60332e+09	1.5888e+09	9
0	2910343806	1.12718e+09	1.02995e+09	8
1	7.65406e+09	4.37213e+09	2.50525e+09	9
0	3.11855e+09	1.44241e+09	1.56333e+09	9
1	1.06589e+10	5.46367e+09	2.97439e+09	8
1	2.84636e+09	1.06803e+09	2003100766	9
0	1.06589e+10	5.46367e+09	2.97439e+09	8
1	2.84636e+09	1.06803e+09	2003100766	8
1	1.06506e+10	5.68594e+09	6.21052e+08	9
0	3.13454e+09	1.67448e+09	8.65229e+08	8
1	1.09408e+10	5.86667e+09	1.2513e+09	9
1	3.06962e+09	1.61793e+09	1.68857e+09	9
0	1.08884e+10	5.78656e+09	1.97348e+09	9
1	3.94571e+09	1.5029e+09	2.13048e+09	7
1	1.137e+10	6.13876e+09	2.74539e+09	9
0	3.59123e+09	1.07039e+09	3.24898e+09	8
1	1.137e+10	6.13876e+09	2.74539e+09	5
1	3.59123e+09	1.07039e+09	3.24898e+09	5
1	1.13496e+10	6.03669e+09	6.26767e+08	5
1	3.85869e+09	1.34476e+09	2.14e+09	5
1	1.14818e+10	6.25663e+09	1.36609e+09	5
1	3.94653e+09	1.58967e+09	2.92334e+09	9
1	1.19064e+10	6.63387e+09	2.40916e+09	9
1	3.41501e+09	9.77118e+08	5.05961e+09	9
1	1.18669e+10	6.41946e+09	3.55707e+09	9
1	3.03659e+09	6.01377e+08	5.94913e+09	8
1	1.18916e+10	6.43107e+09	3.57849e+09	8
1	3.03659e+09	6.01377e+08	5.94913e+09	8
1	1.12987e+10	5.77751e+09	9.24534e+08	9
1	3.10019e+09	6.33812e+08	8.32728e+08	9
1	1.17212e+10	6.12276e+09	1.68157e+09	8
1	3.4055e+09	9.42357e+08	2.25701e+09	9
1	1.16452e+10	5.93659e+09	2.52546e+09	9
1	1.22613e+10	6.67013e+09	3.61539e+09	8
1	3.0789e+09	6.34978e+08	4.62559e+09	9
1	1.07074e+10	5.15731e+09	4.70785e+08	9
1	3.43586e+09	1.96227e+08	1.77887e+08	11
1	1.07694e+10	5.19542e+09	1.9521e+08	11
1	3.42494e+09	1.91048e+08	1.45338e+08	11
1	1.2225e+10	6.6015e+09	8.0163e+08	12
1	4.37967e+09	9.46165e+08	3.87246e+08	10
0	1.38057e+10	8.03852e+09	1.64571e+09	9
1	5.28414e+09	1.85607e+09	1.5351e+09	8
0	1.41697e+10	8.38293e+09	1.86854e+09	9
1	5.67931e+09	2.19463e+09	8.59312e+07	9
0	1.50591e+10	9215784371	1.91962e+09	8
1	5.67931e+09	2.19463e+09	8.59312e+07	11
0	1.41374e+10	8.28608e+09	1.0941e+09	10
1	5.70509e+09	2.21641e+09	4.29586e+08	11
0	1.36589e+10	7.8249e+09	9.84937e+08	9
1	5.53994e+09	2.07617e+09	1.3135e+09	9
0	1.27586e+10	7.07103e+09	1.83612e+09	7
1	5.39229e+09	1.91673e+09	1.63117e+09	7
0	1.32548e+10	7.44822e+09	1.92983e+09	7
1	5.3733e+09	1.85556e+09	6.37248e+08	7
0	1.32548e+10	7.44822e+09	1.92983e+09	7
1	5.3733e+09	1.85556e+09	6.37248e+08	9
0	1.31893e+10	7.32832e+09	5.61988e+08	9
1	5.40007e+09	1.88657e+09	3.34644e+08	9
0	1.3204e+10	7.30132e+09	9.81736e+08	9
1	5.64444e+09	2.13679e+09	4.70555e+08	9
0	1.30754e+10	7.14541e+09	1.80778e+09	9
1	5.46324e+09	1.96241e+09	961580744	9
0	1.2457e+10	6.90204e+09	1.25073e+09	9
1	5.44089e+09	1.90844e+09	1.59456e+08	8
0	1.25272e+10	6.97468e+09	1.31136e+09	9
1	5.44089e+09	1.90844e+09	1.59456e+08	9
0	1.2404e+10	6.84543e+09	2.02432e+08	9
1	5.43309e+09	1.89707e+09	1.94491e+08	9
0	1.23982e+10	6.82933e+09	5.05706e+08	9
1	5.44909e+09	1.91923e+09	2.54497e+08	9
0	1.2208e+10	6.83781e+09	1.05092e+09	9
1	5.6227e+09	2.09554e+09	4.53293e+08	8
0	1.17568e+10	6.92323e+09	1.22894e+09	9
1	5.79435e+09	2.41067e+09	2333362284	9
0	1.17568e+10	6.92323e+09	1.22894e+09	9
1	5.79435e+09	2.41067e+09	2333362284	9
0	1.20613e+10	7.22442e+09	1.92303e+08	9
1	6.17376e+09	2.8051e+09	1.86496e+08	9
0	1.21375e+10	7.3263e+09	4.58488e+08	9
1	6.31885e+09	2.97365e+09	3.2394e+08	9
0	1.21113e+10	7.30272e+09	6.90662e+08	9
1	1.0926e+10	7.5415e+09	8.82802e+08	8
0	5.93464e+09	2.72275e+09	4.75115e+08	8
1	6.92327e+09	4.04974e+09	2.716e+09	9
0	2.05114e+09	4.99543e+08	3.33929e+08	9
1	7.38552e+09	5.01771e+09	5.99219e+08	9
0	3.08979e+09	1.2878e+09	3.46525e+07	9
1	7.42326e+09	5.04389e+09	1.16061e+09	9
0	3.12497e+09	1.32355e+09	5.9134e+07	8
1	7.39783e+09	5036446706	1.75507e+09	7
0	3.12054e+09	1.32923e+09	9.42332e+07	9
1	6.99259e+09	4.41167e+09	2.23417e+09	11
0	3.21316e+09	1.33671e+09	1.27931e+08	11
1	6.99259e+09	4.41167e+09	2.23417e+09	11
0	3.21316e+09	1.33671e+09	1.27931e+08	11
1	6.77956e+09	4135839233	5.53082e+08	6
0	3.23704e+09	1.33608e+09	1.18657e+08	7
1	6.33836e+09	3.79746e+09	9.02217e+08	7
0	3.15661e+09	1.27569e+09	1.43675e+08	7
1	6.21928e+09	3.61189e+09	1.45048e+09	7
0	3.18813e+09	1.21902e+09	3.62406e+08	8
1	7.12801e+09	4.67816e+09	1.85549e+09	9
0	3.72596e+09	1.78615e+09	1.75864e+08	8
1	7.12801e+09	4.67816e+09	1.85549e+09	9
0	3.72596e+09	1.78615e+09	1.75864e+08	10
1	6.62877e+09	4.09867e+09	3.73868e+08	8
0	3.43726e+09	1.47836e+09	1.47926e+08	9
1	6.16333e+09	3.61741e+09	7.47129e+08	8
0	3.02983e+09	1.01964e+09	1.35886e+08	9
1	6.24547e+09	3.70116e+09	1.19689e+09	9
0	2.93918e+09	9.8294e+08	1.99343e+08	9
1	6.1906e+09	3.68001e+09	1.5503e+09	9
0	2.98177e+09	9.67079e+08	1.54203e+08	9
1	6.1906e+09	3.68001e+09	1.5503e+09	11
0	2.98177e+09	9.67079e+08	1.54203e+08	11
1	6.18559e+09	3.68813e+09	2.01989e+08	11
0	2.96803e+09	9.59105e+08	1.40141e+07	11
1	5.93713e+09	3.35511e+09	8.12331e+08	11
0	3.01127e+09	9.79988e+08	3.79877e+07	9
1	5.82867e+09	3.26787e+09	1.20701e+09	9
0	3.01376e+09	9.56858e+08	7.79072e+07	9
1	5.83098e+09	3.34959e+09	1.53469e+09	9
0	2.92704e+09	8.71428e+08	9.4435e+07	7
1	5.83098e+09	3.34959e+09	1.53469e+09	9
0	2.92704e+09	8.71428e+08	9.4435e+07	7
1	5.93296e+09	3.40799e+09	4.55065e+08	7
0	2.91017e+09	8.61046e+08	1.14199e+07	7
1	5.93206e+09	3.4252e+09	1.06373e+09	9
0	2.93778e+09	8.86827e+08	2.22082e+07	7
1	6.01187e+09	3.4764e+09	1.58197e+09	7
0	5.63237e+09	3.05917e+09	2.47353e+09	7
1	2.62228e+09	5.17305e+08	1.66348e+08	9
0	3.13706e+10	2.02865e+10	3.389e+10	9
1	28090088977	1.75617e+10	2.65186e+10	9
0	3.27771e+10	2.12181e+10	8.63009e+09	9
1	2.81692e+10	1.72212e+10	6.2365e+09	7
0	3.04711e+10	1.88629e+10	1.79892e+10	11
1	2.73782e+10	1.64861e+10	1.38423e+10	10
0	3.17511e+10	1.97124e+10	2.74542e+10	9
1	2.80271e+10	1.70021e+10	2.13591e+10	8
0	3.09681e+10	1.83038e+10	3.97689e+10	9
1	2.75008e+10	1.58959e+10	3.09102e+10	8
0	3.09681e+10	1.83038e+10	3.97689e+10	8
1	2.75008e+10	1.58959e+10	3.09102e+10	10
0	3.08475e+10	1.78433e+10	8.77493e+09	9
1	2.73814e+10	1.55298e+10	6.79989e+09	9
0	2.86121e+10	1.51426e+10	1.76881e+10	9
1	2.50576e+10	1.28806e+10	1.37745e+10	9
0	2.98454e+10	1.61328e+10	2.90485e+10	10
1	2.60271e+10	1.35773e+10	2.19814e+10	10
0	3.24607e+10	1.87277e+10	4.23471e+10	9
1	2.80727e+10	1.57717e+10	3.23864e+10	11
0	3.42115e+10	2.0405e+10	4.26194e+10	9
1	2.80727e+10	1.57717e+10	3.23864e+10	12
0	2.94535e+10	1.53451e+10	9.62648e+09	12
1	2.60203e+10	1.34789e+10	7.10644e+09	11
0	2.75132e+10	1.35838e+10	2.11374e+10	11
1	2.34199e+10	1.12213e+10	1.58711e+10	11
0	2.78588e+10	1.35266e+10	3.23289e+10	9
1	2.3673e+10	1.11972e+10	2.45531e+10	9
0	2.93592e+10	1.52131e+10	4.47985e+10	9
1	2.41411e+10	1.17732e+10	3.38423e+10	9
0	2.93592e+10	1.52131e+10	4.47985e+10	8
1	2.41411e+10	1.17732e+10	3.38423e+10	9
0	2.99853e+10	1.67183e+10	6.45989e+09	9
1	2.45339e+10	1.29833e+10	3.97728e+09	10
0	3.05842e+10	1.74652e+10	1.57457e+10	10
1	2.60672e+10	1.46784e+10	1.05636e+10	9
0	2.90782e+10	1.54396e+10	2.36878e+10	7
1	2.45e+10	1.26493e+10	1.77156e+10	7
0	2.78997e+10	1.37877e+10	3.41292e+10	7
1	2.39994e+10	1.19172e+10	2.61851e+10	7
0	2.78997e+10	1.37877e+10	3.41292e+10	7
1	2.39994e+10	1.19172e+10	2.61851e+10	9
0	3.00344e+10	1.5377e+10	9.59741e+09	9
1	2.57881e+10	1.32561e+10	5.72654e+09	8
0	3.11971e+10	1.64938e+10	2.23251e+10	9
1	2.67321e+10	1.42772e+10	1.53139e+10	9
0	3.06685e+10	1.61521e+10	2.87273e+10	7
1	3.21159e+10	1.72318e+10	4.42653e+10	5
0	2.6817e+10	1.46334e+10	3.24168e+10	7
1	1.69691e+10	8.75316e+09	1.64081e+10	7
0	1.22293e+10	5.53682e+09	5.13729e+09	7
1	1.70724e+10	8.60399e+09	5.23999e+09	9
1	1.2433e+10	5.59854e+09	1.71346e+09	8
0	1.82935e+10	8.09061e+09	1.06855e+10	8
1	1.35811e+10	5.07013e+09	3.60681e+09	8
1	1.87038e+10	8.20223e+09	1.58248e+10	9
0	1.39018e+10	5.20291e+09	5.43953e+09	9
1	1.88688e+10	8.46329e+09	2.10286e+10	9
1	1.41706e+10	5.44166e+09	6.73731e+09	9
0	1.88688e+10	8.46329e+09	2.10484e+10	9
1	1.41706e+10	5.44166e+09	6.73731e+09	9
1	1.92615e+10	8.63835e+09	4.99704e+09	9
0	1.46998e+10	5.81307e+09	1.46194e+09	9
1	1.92277e+10	8.81644e+09	1.18301e+10	9
1	1.43632e+10	5.87114e+09	3.35797e+09	9
1	1.96761e+10	8.99386e+09	1.78403e+10	9
1	1.45072e+10	5.93417e+09	4.98599e+09	9
1	1.95063e+10	8.78938e+09	2.14814e+10	9
1	1.43823e+10	5.74003e+09	6934515460	8
1	1.95063e+10	8.78938e+09	2.14814e+10	9
1	1.43823e+10	5.74003e+09	6934515460	9
1	2.00641e+10	9.16589e+09	4.26237e+09	7
1	1.49635e+10	6.15706e+09	1.38497e+09	5
1	1.98765e+10	8.9355e+09	9.64828e+09	7
1	1.47796e+10	6.00191e+09	3.16851e+09	7
1	2.0643e+10	9.47976e+09	1.82666e+10	7
1	1.50871e+10	6.12723e+09	5.06732e+09	9
1	2.03206e+10	8.95677e+09	2.14857e+10	9
1	1.42232e+10	5.22201e+09	7.29557e+09	9
1	2.03206e+10	8.95677e+09	2.14857e+10	9
1	1.42232e+10	5.22201e+09	7.29557e+09	9
1	2.05985e+10	9.23102e+09	6.46448e+09	6
1	1.45152e+10	5.2584e+09	1.55307e+09	6
1	2.09818e+10	9.49744e+09	1.51092e+10	6
1	1.42923e+10	5.09716e+09	3.05384e+09	6
1	2.36122e+10	1.12447e+10	2.30439e+10	5
1	1.68941e+10	6.83919e+09	4.90661e+09	15
1	2.43483e+10	1.15068e+10	3.03369e+10	15
0	1.78795e+10	7.58326e+09	6.88922e+09	15
1	2.43483e+10	1.15068e+10	3.03369e+10	12
0	1.78795e+10	7.58326e+09	6.88922e+09	15
1	2.57076e+10	1.25831e+10	9.74318e+09	7
0	1.93641e+10	8.78744e+09	1.83383e+09	7
1	2.60091e+10	1.29216e+10	2.15512e+10	9
0	1.9556e+10	9.05448e+09	4.0211e+09	9
1	2.69157e+10	1.32279e+10	3.42555e+10	9
1	27604131314	1.38403e+10	3.77454e+10	9
1	2.08473e+10	9.70383e+09	9.69022e+09	9
1	1.72492e+10	1.10009e+10	2.98295e+09	9
1	1.29961e+10	8.20601e+09	1.15782e+09	9
1	1.747e+10	1.11922e+10	9.016e+08	7
1	1.30577e+10	8.245e+09	5.01031e+07	9
1	1.81218e+10	1.17259e+10	1.68943e+09	8
1	1.37017e+10	8.93599e+09	1.6108e+08	8
1	1.78984e+10	1.1493e+10	2.4913e+09	8
1	1.36319e+10	8.78671e+09	3.52969e+08	9
1	1.88434e+10	1.24345e+10	3.45959e+09	9
1	1.41386e+10	9.25427e+09	1.06052e+09	11
1	1.88434e+10	1.24345e+10	3.45959e+09	11
1	1.41386e+10	9.25427e+09	1.06052e+09	11
1	1.91671e+10	1.27394e+10	7.63643e+08	11
1	1.45969e+10	9.71e+09	4.44746e+08	10
1	1.84978e+10	1.21872e+10	1.62028e+09	7
1	1.40749e+10	9.253e+09	3.17646e+08	7
1	1.88657e+10	1.24906e+10	2.67533e+09	7
1	1.44125e+10	9.52878e+09	7.31198e+08	7
[truncated: 324 more rows]
