# Supplementary material for: The impact of carbon information disclosure on corporate green technology innovation in the context of “dual carbon”—— Based on data from heavily polluting industries
Source: PLoS One. 2025 Mar 13;20(3):e0319997. doi: 10.1371/journal.pone.0319997 (PMC11906053; doi:10.1371/journal.pone.0319997)
Supplement: S1 File — The data were collected from the China Stock Market & Accounting Research Database (CSMAR) and the China Environmental Statistics Database from 2017 to 2021. This dataset supports the analysis of the relationship between carbon disclosure and green technology innovation. (ZIP) [file pone.0319997.s001.zip › S1_File/S1C_Table Mediating variable.xlsx]

## Sheet: sheet1
STPT	IsSuspend	SA
0	0	-3.06465
0	0	-2.97552
0	0	-2.95452
0	0	-2.95569
0	0	-2.97721
0	0	-4.01722
0	0	-4.12252
0	0	-4.40967
0	0	-4.45448
0	0	-4.4537
0	0	-4.24207
0	0	-4.27969
0	0	-4.30645
0	0	-4.3483
0	0	-4.3413
0	0	-4.25651
0	0	-4.29772
0	0	-4.32858
0	0	-4.36393
0	0	-4.4066
0	0	-4.12261
0	0	-4.14864
0	0	-4.18685
0	0	-4.21876
0	0	-4.2343
0	0	-4.30593
0	0	-4.34821
1	0	-4.39615
0	0	-4.43117
0	0	-4.47713
0	0	-4.51794
0	0	-4.55753
0	0	-4.57598
0	0	-4.60762
0	0	-4.63342
0	0	-4.40414
0	0	-4.44658
0	0	-4.4919
0	0	-4.53377
0	0	-4.56182
0	0	-4.09207
0	0	-4.154
0	0	-4.19643
0	0	-4.25229
0	0	-4.29503
0	0	-4.54153
0	0	-4.53332
0	0	-4.53021
0	0	-4.54075
0	0	-4.62185
0	0	-3.37333
0	0	-3.41174
0	0	-3.39376
1	0	-3.57238
0	0	-3.63294
0	0	-4.13079
0	0	-4.18247
0	0	-4.0487
0	0	-4.19615
0	0	-4.23524
0	0	-4.27336
0	0	-4.3119
0	0	-3.96389
0	0	-4.00016
0	0	-4.03928
0	0	-4.08332
0	0	-4.13235
0	0	-4.06135
0	0	-4.10768
0	0	-4.13042
0	0	-4.15219
0	0	-4.16292
0	0	-4.11058
0	0	-4.04268
0	0	-4.10048
0	0	-4.13972
0	0	-4.1834
0	0	-4.2313
0	0	-4.11153
0	0	-4.15171
0	0	-4.19307
0	0	-4.2348
0	0	-4.27531
0	0	-3.80801
0	0	-3.82528
0	0	-3.83546
0	0	-3.83144
0	0	-3.83293
0	0	-4.02823
0	0	-4.03327
0	0	-4.05077
0	0	-4.06308
0	0	-4.08939
0	0	-4.11463
0	0	-4.15732
0	0	-4.19774
0	0	-4.23778
0	0	-4.27686
0	0	-4.09829
0	0	-4.13071
0	0	-4.16338
0	0	-4.19414
0	0	-4.23174
0	0	-3.81246
0	0	-3.80851
0	0	-3.65652
0	0	-3.66958
0	0	-3.68993
0	0	-4.07445
0	0	-4.12352
0	0	-4.16969
0	0	-4.21616
0	0	-4.08376
0	0	-4.01765
0	0	-4.04849
0	0	-4.07079
0	0	-4.10447
0	0	-4.1059
0	0	-4.06988
0	0	-4.10661
0	0	-3.95089
0	0	-3.97881
0	0	-4.13643
0	0	-4.06706
0	0	-4.09529
0	0	-4.128
0	0	-4.17557
0	0	-4.22257
0	0	-4.06233
0	0	-4.10862
0	0	-4.14751
0	0	-4.18464
0	0	-4.22057
0	0	-4.0776
0	0	-4.10485
0	0	-4.14292
0	0	-4.18776
0	0	-4.22263
0	0	-3.71484
0	0	-3.69908
0	0	-3.71538
0	0	-3.80313
0	0	-3.82757
0	0	-3.9534
0	0	-3.96651
0	0	-4.02301
0	0	-4.08736
0	0	-4.12761
0	0	-3.88588
0	0	-3.9159
0	0	-3.9596
0	0	-4.00247
0	0	-4.0551
0	0	-4.00658
0	0	-4.08149
0	0	-4.07573
0	0	-4.11721
0	0	-4.15698
0	0	-4.19781
0	0	-4.23782
0	0	-4.07409
1	0	-4.11795
0	0	-4.15614
0	0	-4.18084
0	0	-4.19191
0	0	-4.03212
0	0	-4.06654
0	0	-4.1068
0	0	-4.14544
0	0	-4.17595
0	0	-4.38963
0	0	-4.30343
0	0	-4.32505
0	0	-4.33916
0	0	-4.35856
0	0	-4.07209
0	0	-4.09663
0	0	-4.13253
0	0	-4.16963
0	0	-4.2073
0	0	-4.07589
0	0	-4.12138
0	0	-4.16614
0	0	-4.21027
0	0	-4.2551
0	0	-3.99452
0	0	-4.03404
0	0	-4.07684
0	0	-4.11752
0	0	-4.15777
0	0	-3.8231
0	0	-3.85584
0	0	-3.9111
0	0	-3.95852
0	0	-3.9775
0	0	-4.008
0	0	-4.04431
0	0	-4.07964
0	0	-4.09724
0	0	-4.12005
0	0	-4.00815
0	0	-4.04724
0	0	-4.08377
0	0	-4.12489
0	0	-4.15764
0	0	-4.06781
0	0	-4.09864
0	0	-4.13265
0	0	-4.16742
0	0	-4.18632
0	0	-3.48755
0	0	-3.5575
0	0	-3.57304
0	0	-3.59457
0	0	-3.60125
0	0	-4.45198
0	0	-4.49208
0	0	-4.51243
0	0	-4.5326
0	0	-4.56525
0	0	-3.9097
0	0	-3.94491
0	0	-3.95199
0	0	-3.96043
0	0	-3.97463
0	0	-3.94083
0	0	-3.99017
0	0	-4.03326
0	0	-4.07269
0	0	-4.11485
0	0	-3.3629
0	0	-3.30232
0	0	-3.25131
0	0	-3.22194
0	0	-3.2426
0	0	-3.95749
0	0	-3.9937
0	0	-4.03418
0	0	-4.05984
0	0	-4.10897
0	0	-4.02361
0	0	-4.01643
0	0	-4.05625
0	0	-4.10253
0	0	-4.15191
0	0	-3.94411
0	0	-3.97859
0	0	-4.01457
0	0	-4.04224
0	0	-4.07721
0	0	-3.8822
0	0	-3.92019
0	0	-3.95678
0	0	-3.9902
0	0	-3.96668
0	0	-4.00951
0	0	-4.01932
0	0	-4.01994
0	0	-4.02417
0	0	-4.02417
0	0	-3.85538
0	0	-3.89757
0	0	-3.94343
0	0	-3.9855
0	0	-4.02562
0	0	-3.87778
0	0	-3.91774
0	0	-3.95747
0	0	-3.99787
0	0	-4.03573
0	0	-3.25648
0	0	-3.24085
0	0	-3.32823
0	0	-3.22708
0	0	-3.20551
0	0	-3.84364
0	0	-3.88367
0	0	-3.93115
0	0	-3.94859
0	0	-4.03236
0	0	-3.94013
0	0	-3.98444
0	0	-4.03134
0	0	-4.07204
0	0	-4.11348
0	0	-3.95521
0	0	-3.99366
0	0	-4.0336
0	0	-4.06443
0	0	-4.05715
0	0	-4.03439
0	0	-4.07246
0	0	-4.10658
0	0	-4.10218
0	0	-4.13053
0	0	-3.55073
0	0	-3.56242
0	0	-3.60611
0	0	-3.58634
0	0	-3.61341
0	0	-3.88416
0	0	-3.91605
0	0	-3.95597
0	0	-3.99154
0	0	-4.02136
0	0	-3.86491
0	0	-3.89957
0	0	-3.94109
0	0	-3.97829
0	0	-4.03249
0	0	-3.91661
0	0	-3.87088
0	0	-3.84362
0	0	-3.77348
0	0	-3.63189
0	0	-3.19998
0	0	-3.21963
0	0	-3.21326
0	0	-3.19033
0	0	-3.20331
0	0	-3.2059
0	0	-3.22121
0	0	-3.21529
0	0	-3.21072
0	0	-3.24291
0	0	-4.06906
0	0	-4.11345
0	0	-4.15037
0	0	-4.18013
0	0	-4.21503
0	0	-3.89683
0	0	-3.85668
0	0	-3.90101
0	0	-3.94725
0	0	-3.98241
0	0	-3.6064
0	0	-3.59863
0	0	-3.61339
0	0	-3.64046
0	0	-3.68834
1	0	-4.0356
0	0	-4.07533
0	0	-4.11105
0	0	-4.18013
0	0	-4.27418
0	0	-4.06044
0	0	-4.0998
0	0	-4.13894
0	0	-4.17503
0	0	-4.21042
0	0	-4.07788
0	0	-4.11627
0	0	-4.15604
0	0	-4.19532
0	0	-4.23436
0	0	-3.99159
0	0	-4.02364
0	0	-4.06226
1	0	-4.10726
0	0	-4.13682
0	0	-4.11728
1	0	-4.15757
1	0	-4.19361
1	0	-4.11867
0	0	-4.18374
1	0	-4.03345
0	0	-4.07923
1	0	-4.19373
1	0	-4.23784
1	0	-4.26422
0	0	-4.10521
0	0	-4.14568
0	0	-4.176
0	0	-4.21323
0	0	-4.24739
0	0	-3.87773
0	0	-3.9022
0	0	-3.95748
0	0	-4.00711
0	0	-4.055
0	0	-3.41506
0	0	-3.47225
0	0	-3.53729
0	0	-3.59718
0	0	-3.63981
0	0	-4.09978
0	0	-4.13746
0	0	-4.1757
0	0	-4.21395
0	0	-4.24354
0	0	-4.03386
0	0	-4.06152
0	0	-3.99554
0	0	-4.03777
0	0	-4.07791
0	0	-4.11795
0	0	-4.15757
0	0	-4.11687
0	0	-4.15399
0	0	-4.18824
0	0	-4.22721
0	0	-4.26679
0	0	-4.13513
0	0	-4.17216
0	0	-4.20807
0	0	-4.2547
0	0	-4.27586
0	0	-4.0154
1	0	-4.09952
1	0	-4.14391
1	0	-4.19006
0	0	-4.23653
0	0	-4.08662
0	0	-4.11769
0	0	-4.17088
0	0	-4.21496
0	0	-4.25103
0	0	-3.90116
0	0	-3.89923
0	0	-3.88783
0	0	-3.88683
0	0	-3.8809
0	0	-4.06392
0	0	-4.10598
0	0	-4.14425
0	0	-4.18401
0	0	-4.22537
0	0	-4.0255
0	0	-4.07378
0	0	-4.11587
0	0	-4.15699
0	0	-4.19777
0	0	-4.06181
0	0	-4.10316
0	0	-4.13499
0	0	-4.16291
0	0	-4.20796
0	0	-4.1295
0	0	-4.17394
0	0	-4.21804
0	0	-4.26068
0	0	-4.30154
0	0	-3.7315
0	0	-3.77225
0	0	-3.83069
0	0	-3.88743
0	0	-3.95161
0	0	-4.05527
0	0	-4.05972
0	0	-4.05777
0	0	-4.00114
0	0	-3.95005
0	0	-4.09296
0	0	-4.10522
0	0	-4.14133
0	0	-4.18569
0	0	-4.19704
0	0	-3.96659
0	0	-3.961
0	0	-3.87509
0	0	-3.89808
1	0	-4.03869
0	0	-4.12624
0	0	-4.15188
0	0	-4.1942
0	0	-4.23343
0	0	-4.26299
0	0	-3.91474
0	0	-3.9168
1	0	-3.89673
1	0	-4.10051
0	0	-4.17216
0	0	-4.31707
0	0	-4.35775
0	0	-4.39796
0	0	-4.4377
0	0	-4.47715
0	0	-4.29524
0	0	-4.33488
0	0	-4.377
0	0	-4.40911
0	0	-4.42223
0	0	-4.27739
0	0	-4.31504
0	0	-4.34434
0	0	-4.35999
0	0	-4.37463
0	0	-3.88862
0	0	-3.82731
0	0	-3.78687
1	0	-3.98066
1	0	-4.18688
0	0	-4.21012
0	0	-4.24894
0	0	-4.29753
0	0	-4.34917
0	0	-4.40433
1	1	-4.30834
0	0	-4.10553
0	0	-4.13639
0	0	-4.17322
0	0	-4.1981
0	0	-4.22807
0	0	-4.15657
0	0	-4.19587
0	0	-4.23606
0	0	-4.27202
0	0	-4.30867
0	0	-4.39752
0	0	-4.43337
0	0	-4.46014
0	0	-4.48811
0	0	-4.52099
0	0	-4.24174
0	0	-4.21742
0	0	-4.18125
0	0	-4.11746
0	0	-4.10998
0	0	-4.02884
0	0	-4.06792
0	0	-4.10628
0	0	-4.12984
0	0	-4.16501
0	0	-4.3018
0	0	-4.33796
0	0	-4.37461
0	0	-4.40786
0	0	-4.43673
0	0	-3.92769
0	0	-4.00373
0	0	-4.04177
0	0	-4.08499
0	0	-4.16626
0	0	-4.10515
0	0	-4.14754
0	0	-4.1957
0	0	-4.22431
0	0	-4.26977
0	0	-4.7176
0	0	-4.7568
0	0	-4.79375
0	0	-4.8297
1	0	-4.85888
0	0	-4.15669
0	0	-4.19712
0	0	-4.23753
0	0	-4.27094
0	0	-4.3064
1	0	-4.15158
0	0	-4.19218
0	0	-4.23168
0	0	-4.27091
0	0	-4.31038
0	0	-4.03206
0	0	-4.0473
0	0	-4.06859
0	0	-4.08845
0	0	-4.09942
0	0	-4.11935
0	0	-4.16187
0	0	-4.21572
0	0	-4.27283
0	0	-4.31742
0	0	-4.11778
0	0	-4.15783
0	0	-4.19786
0	0	-4.23772
0	0	-4.27765
0	0	-4.10462
0	0	-4.13863
0	0	-4.17103
0	0	-4.19928
0	0	-4.22502
0	0	-4.12952
0	0	-4.17605
0	0	-4.21479
0	0	-4.24931
0	0	-4.30053
0	0	-4.15644
0	0	-4.1738
0	0	-4.21048
0	0	-4.25258
0	0	-4.29064
0	0	-4.13164
0	0	-4.17654
0	0	-4.2001
0	0	-4.24252
0	0	-4.28221
0	0	-4.51567
0	0	-4.56672
0	0	-4.63317
1	0	-4.68804
0	0	-4.73179
0	0	-3.86212
0	0	-3.89185
0	0	-3.95056
0	0	-3.97525
0	0	-3.99332
0	0	-3.99954
0	0	-4.02602
0	0	-3.9816
0	0	-4.00063
0	0	-4.05151
0	0	-3.82711
0	0	-3.85986
0	0	-3.89331
0	0	-3.90276
0	0	-3.87095
0	0	-4.15772
0	0	-4.19781
0	0	-4.23688
0	0	-4.26804
0	0	-4.30196
0	0	-4.00554
0	0	-4.03342
0	0	-4.05373
0	0	-4.08996
0	0	-4.0988
0	0	-4.11529
0	0	-4.1452
0	0	-4.17534
0	0	-4.1838
0	0	-4.19417
0	0	-4.13981
0	0	-4.18624
0	0	-4.22572
0	0	-4.2624
0	0	-4.30553
0	0	-4.11051
0	0	-4.14854
0	0	-4.18487
0	0	-4.22138
0	0	-4.25583
0	0	-4.1121
0	0	-4.14394
0	0	-4.17547
0	0	-4.20626
0	0	-4.23713
0	0	-4.08085
0	0	-4.12275
0	0	-4.16772
0	0	-4.20725
0	0	-4.26042
0	0	-4.0064
0	0	-4.06242
0	0	-4.09751
0	0	-4.11706
0	0	-4.16653
0	0	-4.11583
0	0	-4.15649
0	0	-4.19726
0	0	-4.23784
0	0	-4.27792
0	0	-4.10135
0	0	-4.1396
0	0	-4.1753
0	0	-4.19965
0	0	-4.23444
0	0	-3.94299
0	0	-3.96926
0	0	-3.999
0	0	-4.03288
0	0	-4.05936
0	0	-4.02009
0	0	-4.07076
0	0	-4.11541
0	0	-4.16905
0	0	-4.21072
0	0	-4.05628
0	0	-4.09641
0	0	-4.13607
0	0	-4.16854
0	0	-4.20635
0	0	-4.07788
0	0	-4.1176
0	0	-4.15796
0	0	-4.1979
0	0	-4.23761
0	0	-4.29535
0	0	-4.33983
0	0	-4.37192
0	0	-4.40396
0	0	-4.43391
0	0	-4.0916
0	0	-4.12856
0	0	-4.16868
0	0	-4.18797
0	0	-4.22004
0	0	-4.09819
0	0	-4.13092
0	0	-4.16439
0	0	-4.20076
0	0	-4.17342
0	0	-4.14029
0	0	-4.18277
0	0	-4.22763
0	0	-4.27146
0	0	-4.31399
0	0	-4.09497
0	0	-4.12777
0	0	-4.1728
0	0	-4.21612
0	0	-4.2573
0	0	-4.13726
0	0	-4.17844
0	0	-4.21595
0	0	-4.25877
0	0	-4.30879
0	0	-4.00287
0	0	-4.02678
0	0	-4.03332
0	0	-4.04377
0	0	-4.04759
0	0	-4.0728
0	0	-4.11121
0	0	-4.15064
0	0	-4.1944
0	0	-4.23768
0	0	-4.15795
0	0	-4.19587
1	0	-4.23027
1	0	-4.26316
1	0	-4.30083
0	0	-4.06616
0	0	-4.13202
1	0	-4.17623
1	0	-4.22457
0	0	-4.26952
0	0	-4.1433
0	0	-4.19044
0	0	-4.22319
0	0	-4.26599
0	0	-4.29425
0	0	-3.98483
0	0	-4.06091
0	0	-4.09593
0	0	-4.15516
0	0	-4.19106
0	0	-4.08015
0	0	-4.11638
0	0	-4.13936
0	0	-4.16136
0	0	-4.19816
0	0	-4.28386
0	0	-4.29828
0	0	-4.3322
0	0	-4.36483
0	0	-4.36378
0	0	-3.76982
1	0	-3.9215
1	0	-3.94983
1	0	-3.70814
1	0	-3.80977
0	0	-4.10208
0	0	-4.15476
0	0	-4.20256
0	0	-4.19569
0	0	-4.24547
0	0	-3.98187
0	0	-4.01763
0	0	-4.05741
0	0	-4.09168
0	0	-4.12364
0	0	-3.97911
0	0	-4.00846
0	0	-4.05421
0	0	-4.10231
0	0	-4.15446
0	0	-4.22026
0	0	-4.24747
0	0	-4.2726
0	0	-4.30501
0	0	-4.34232
0	0	-4.11636
0	0	-4.1562
0	0	-4.19597
0	0	-4.23778
0	0	-4.27554
0	0	-4.30436
0	0	-4.33897
0	0	-4.39703
0	0	-4.44163
0	0	-4.48383
1	0	-3.95225
0	0	-3.98978
0	0	-4.01181
1	0	-4.05576
0	0	-4.07933
0	0	-3.97947
0	0	-4.00582
0	0	-4.03768
0	0	-4.06979
0	0	-4.0515
0	0	-4.097
0	0	-4.1305
0	0	-4.16564
0	0	-4.20786
0	0	-4.24183
0	0	-3.92867
0	0	-3.95621
0	0	-3.97193
0	0	-3.98353
0	0	-4.00609
0	0	-3.98871
0	0	-4.02582
0	0	-4.06097
0	0	-4.09999
0	0	-4.13557
0	0	-3.94213
0	0	-3.97878
0	0	-4.01633
0	0	-4.04904
0	0	-4.06778
0	0	-4.10478
0	0	-4.14021
0	0	-4.17347
0	0	-4.20488
0	0	-4.2431
0	0	-4.06685
0	0	-4.11265
0	0	-4.15637
0	0	-4.19727
0	0	-4.23796
0	0	-3.99775
0	0	-4.03648
0	0	-4.06835
0	0	-4.10724
0	0	-4.15137
0	0	-3.99358
0	0	-4.03566
0	0	-4.06066
0	0	-4.05026
1	0	-3.88951
0	0	-4.10727
0	0	-4.1479
0	0	-4.19137
0	0	-4.22757
0	0	-4.27351
0	0	-3.99371
0	0	-4.03583
0	0	-4.07759
0	0	-4.11737
0	0	-4.15778
0	0	-4.06583
0	0	-4.14375
0	0	-4.19576
0	0	-4.23394
1	0	-4.2629
0	0	-4.00264
0	0	-4.02471
0	0	-4.06788
0	0	-4.11606
0	0	-4.20569
0	0	-4.07378
0	0	-4.10222
1	0	-4.14323
1	0	-4.21117
1	0	-4.25611
0	0	-4.11275
0	0	-4.15283
0	0	-4.19445
0	0	-4.234
0	0	-4.27104
1	0	-3.39566
0	0	-3.43858
0	0	-3.47587
0	0	-3.55322
1	0	-3.54923
0	0	-3.99094
0	0	-4.03328
0	0	-4.07498
0	0	-4.11752
0	0	-4.15788
0	0	-3.82961
0	0	-3.8363
0	0	-3.85777
0	0	-3.95006
0	0	-3.95691
0	0	-4.03096
0	0	-4.05557
0	0	-4.08947
0	0	-4.12134
0	0	-4.15257
0	0	-3.61029
0	0	-3.68233
0	0	-3.71156
0	0	-3.69586
0	0	-3.70482
0	0	-4.06562
0	0	-4.11464
0	0	-4.15499
0	0	-4.19574
0	0	-4.23208
0	0	-4.14409
0	0	-4.19098
0	0	-4.23744
0	0	-4.2689
0	0	-4.29566
1	1	-4.09768
0	0	-4.12963
0	0	-4.1631
0	0	-4.21091
0	0	-4.25915
0	0	-3.94891
0	0	-3.99213
0	0	-4.02845
0	0	-4.05192
0	0	-4.09703
0	0	-4.07876
0	0	-4.1251
0	0	-4.18885
0	0	-4.23281
0	0	-4.26518
0	0	-4.11433
0	0	-4.15147
0	0	-4.18794
0	0	-4.2247
0	0	-4.26069
0	0	-4.11765
0	0	-4.16554
0	0	-4.21429
0	0	-3.94265
0	0	-3.98605
0	0	-3.99018
0	0	-4.02637
0	0	-4.06583
0	0	-4.10635
0	0	-4.14519
0	0	-4.07652
0	0	-4.11434
0	0	-4.15449
0	0	-4.18676
0	0	-4.21566
0	0	-3.98724
0	0	-3.99409
0	0	-3.97046
0	0	-4.00242
1	0	-4.06244
0	0	-4.35175
0	0	-4.37876
0	0	-4.42983
0	0	-4.47167
0	0	-4.51172
0	0	-3.99559
0	0	-4.03721
0	0	-4.07783
0	0	-4.11658
0	0	-4.15481
0	0	-3.68659
0	0	-3.67582
0	0	-3.67568
0	0	-3.72025
0	0	-3.71335
0	0	-4.01416
0	0	-4.04561
0	0	-4.08739
0	0	-4.13032
0	0	-4.15348
0	0	-4.25783
1	0	-4.29906
0	0	-4.34242
0	0	-4.38594
0	0	-4.42956
0	0	-3.86189
0	0	-3.78385
0	0	-3.71114
0	0	-3.68983
0	0	-3.73938
0	0	-4.11377
0	0	-4.15286
0	0	-4.19333
0	0	-4.22459
0	0	-4.26131
1	0	-4.29757
0	0	-4.33361
0	0	-4.37068
0	0	-4.40509
0	0	-4.44896
0	0	-4.11319
0	0	-4.14349
0	0	-4.16456
0	0	-4.1799
0	0	-4.18728
0	0	-4.11409
0	0	-4.15412
0	0	-4.18753
0	0	-4.07557
0	0	-4.10054
0	0	-4.13596
1	0	-4.13141
0	0	-4.15954
0	0	-4.30325
0	0	-4.33378
0	0	-4.36964
0	0	-4.41076
0	0	-4.44984
0	0	-4.28716
0	0	-4.34113
0	0	-4.37901
0	0	-4.41694
0	0	-4.4737
0	0	-4.01615
0	0	-3.92148
1	0	-3.48468
1	1	-4.32775
1	1	-4.37109
0	0	-4.15726
0	0	-4.19449
0	0	-4.22087
0	0	-4.25292
0	0	-4.27016
0	0	-3.9523
0	0	-3.9629
0	0	-3.97042
1	0	-4.01207
1	0	-4.03905
0	0	-3.9944
0	0	-4.03096
0	0	-4.0643
0	0	-4.1172
0	0	-4.1579
0	0	-4.17384
0	0	-4.21892
0	0	-4.25733
0	0	-4.29795
0	0	-4.36795
0	0	-4.10079
0	0	-4.13989
0	0	-4.17863
0	0	-4.21642
0	0	-4.25284
0	0	-4.11715
0	0	-4.15781
0	0	-4.19691
1	0	-4.1577
0	0	-4.16465
0	0	-4.1027
0	0	-4.14371
0	0	-4.186
0	0	-4.22194
0	0	-4.25613
0	0	-4.11525
0	0	-4.15588
0	0	-4.19534
0	0	-4.23491
0	0	-4.27441
0	0	-4.07757
0	0	-4.11794
0	0	-4.15668
0	0	-4.19484
0	0	-4.23021
0	0	-3.86993
0	0	-3.90123
0	0	-3.94175
0	0	-3.9832
0	0	-4.00716
0	0	-4.10586
0	0	-4.13812
0	0	-4.16647
0	0	-4.1964
0	0	-4.22742
0	0	-3.95537
0	0	-3.99529
0	0	-3.98712
1	0	-3.95899
1	0	-3.84807
0	0	-4.2507
0	0	-4.29705
0	0	-4.33798
0	0	-4.39142
0	0	-4.4379
0	0	-3.89667
0	0	-3.91243
0	0	-3.96732
0	0	-4.00549
0	0	-4.04332
0	0	-3.7615
0	0	-3.7356
0	0	-3.82805
0	0	-4.10933
0	0	-4.15054
1	0	-4.06332
0	0	-4.10448
0	0	-4.05602
0	0	-4.116
0	0	-4.16951
0	0	-4.20121
0	0	-4.10108
0	0	-4.14391
0	0	-4.18563
0	0	-4.21968
0	0	-4.26168
0	0	-4.31247
0	0	-4.35301
0	0	-4.39115
0	0	-4.42889
0	0	-4.46901
0	0	-4.10793
0	0	-4.14258
0	0	-4.16299
0	0	-4.21353
0	0	-4.26664
0	0	-3.7842
0	0	-3.8274
0	0	-3.85732
0	0	-3.94783
0	0	-3.98383
0	0	-4.09197
0	0	-4.02487
0	0	-3.98484
0	0	-4.0056
0	0	-4.01169
0	0	-4.07967
0	0	-4.12232
0	0	-4.17623
0	0	-4.21875
0	0	-4.26409
0	0	-4.10229
1	0	-4.1563
1	0	-4.19204
1	0	-4.22483
1	0	-4.2447
0	0	-4.11584
0	0	-4.15187
0	0	-3.90217
0	0	-3.92738
0	0	-3.94583
0	0	-3.52507
0	0	-3.53592
0	0	-3.57111
0	0	-3.56926
0	0	-3.60628
0	0	-3.90867
0	0	-3.96439
0	0	-4.02539
0	0	-4.06784
0	0	-4.11095
0	0	-4.4449
0	0	-4.49253
0	0	-4.5366
0	0	-4.57779
0	0	-4.61902
0	0	-3.92322
0	0	-3.96411
0	0	-4.00819
0	0	-4.04903
0	0	-4.09256
0	0	-4.11788
0	0	-4.15793
0	0	-4.19796
0	0	-4.23795
0	0	-4.27791
0	0	-4.23442
0	0	-4.26238
0	0	-4.29796
0	0	-4.33451
0	0	-4.35807
0	0	-4.04317
0	0	-4.08789
0	0	-4.13321
0	0	-4.18509
0	0	-4.22826
0	0	-4.25487
0	0	-4.29165
0	0	-4.32694
0	0	-4.35901
0	0	-4.39146
0	0	-4.06547
1	0	-4.11796
0	0	-4.15723
0	0	-4.19796
0	0	-4.23787
0	0	-3.96941
0	0	-4.03121
0	0	-4.05285
0	0	-4.10957
0	0	-4.17419
0	0	-4.10642
0	0	-4.14726
0	0	-4.1872
0	0	-4.22884
0	0	-4.26907
0	0	-4.11801
0	0	-4.12907
0	0	-4.16354
0	0	-4.17206
0	0	-4.19087
0	0	-3.46942
0	0	-3.45087
0	0	-3.4509
0	0	-3.40989
0	0	-3.42774
0	0	-4.09937
0	0	-4.13731
0	0	-4.16952
0	0	-4.20808
0	0	-4.24298
0	0	-3.80956
0	0	-3.85712
0	0	-3.95312
1	0	-3.91905
0	0	-3.93529
0	0	-3.8925
0	0	-3.93491
0	0	-3.97213
0	0	-4.0102
0	0	-4.04481
0	0	-4.07646
0	0	-4.1155
0	0	-4.15352
0	0	-4.19472
0	0	-4.2366
0	0	-3.94566
0	0	-3.97956
0	0	-4.02682
0	0	-4.06586
0	0	-4.09397
0	0	-4.11686
0	0	-4.15655
0	0	-4.19594
0	0	-4.22848
0	0	-4.25508
0	0	-3.97458
0	0	-3.98031
0	0	-3.99011
0	0	-3.86674
0	0	-3.81152
0	0	-3.97688
1	0	-3.97506
1	0	-4.01524
1	0	-4.02952
0	0	-4.14909
0	0	-3.95386
0	0	-3.99355
0	0	-4.03093
0	0	-4.06652
0	0	-4.07586
0	0	-3.9577
0	0	-3.99763
0	0	-4.036
0	0	-4.07263
0	0	-4.1048
0	0	-4.11555
0	0	-4.15733
0	0	-4.19713
0	0	-4.23795
0	0	-4.26932
0	0	-4.07781
0	0	-4.11789
0	0	-4.15788
0	0	-4.19415
0	0	-4.22996
1	0	-3.95777
0	0	-4.02471
0	0	-4.06788
0	0	-4.10986
0	0	-4.12028
0	0	-4.11796
0	0	-4.15738
0	0	-4.19624
0	0	-4.23416
0	0	-4.27327
0	0	-3.85428
0	0	-3.90743
0	0	-4.02545
0	0	-4.06479
0	0	-4.10131
0	0	-3.86812
0	0	-3.89321
0	0	-3.93214
0	0	-3.98961
0	0	-4.04728
0	0	-4.27154
0	0	-4.31045
0	0	-4.34456
0	0	-4.38272
0	0	-4.40611
0	0	-4.29153
0	0	-4.20478
1	0	-4.21037
1	1	-4.20939
0	0	-3.69326
0	0	-3.74484
0	0	-3.78102
0	0	-3.80652
0	0	-3.8809
0	0	-4.06595
0	0	-4.1008
0	0	-4.14196
0	0	-4.17923
0	0	-4.22226
0	0	-4.11766
0	0	-4.15724
0	0	-4.19739
0	0	-4.23782
0	0	-4.27726
0	0	-3.90649
0	0	-3.93877
0	0	-3.97667
0	0	-3.9947
0	0	-4.01617
0	0	-3.7781
0	0	-3.7885
0	0	-3.82509
0	0	-3.82897
0	0	-3.82403
0	0	-3.92026
0	0	-3.96699
0	0	-4.01188
0	0	-4.05322
0	0	-4.10316
0	0	-3.74403
0	0	-3.77324
0	0	-3.82196
0	0	-3.84814
0	0	-3.88742
0	0	-3.84542
0	0	-4.07634
0	0	-4.10978
0	0	-4.15407
0	0	-4.19574
0	0	-4.13729
0	0	-4.1825
0	0	-4.21794
0	0	-4.2612
0	0	-4.30662
0	0	-4.22137
0	0	-4.25927
0	0	-4.16951
0	0	-4.18445
0	0	-4.15702
0	0	-3.90426
0	0	-3.93362
0	0	-3.95316
0	0	-3.98507
0	0	-4.0054
0	0	-4.08064
0	0	-4.12313
0	0	-4.17301
0	0	-4.20859
0	0	-4.25509
0	0	-3.94874
0	0	-3.98002
0	0	-4.00998
0	0	-4.03008
0	0	-4.05643
0	0	-4.23609
0	0	-4.25044
0	0	-4.297
0	0	-4.33717
0	0	-4.39439
0	0	-3.88717
0	0	-3.92643
0	0	-3.96735
0	0	-4.00702
0	0	-4.05448
0	0	-3.63282
0	0	-3.69475
1	0	-3.94719
1	1	-4.00084
0	0	-4.01231
0	0	-4.10593
0	0	-4.16347
0	0	-4.20365
0	0	-4.26471
0	0	-4.31613
0	0	-3.93708
0	0	-3.98181
0	0	-4.03022
0	0	-4.07436
0	0	-4.11682
0	0	-4.26916
0	0	-4.30612
0	0	-4.31991
0	0	-4.34266
0	0	-4.39438
0	0	-3.80293
0	0	-3.84555
0	0	-3.89539
0	0	-3.93728
0	0	-3.96087
0	0	-3.9351
0	0	-3.98208
0	0	-4.02764
0	0	-4.07633
0	0	-4.11721
0	0	-3.89021
0	0	-3.9294
0	0	-3.96345
0	0	-3.80909
0	0	-3.83104
0	0	-4.11784
0	0	-4.15793
0	0	-4.1979
0	0	-4.23786
0	0	-4.27789
0	0	-3.95776
0	0	-3.99614
0	0	-4.03711
0	0	-4.077
1	0	-4.11298
1	0	-4.23347
0	0	-4.27519
0	0	-4.10302
1	0	-4.38913
0	0	-4.45998
0	0	-3.90929
0	0	-3.93358
1	0	-3.944
1	0	-4.00255
1	0	-4.02441
0	0	-3.75976
0	0	-3.79228
0	0	-3.82314
0	0	-3.8569
0	0	-3.91086
1	0	-4.23733
0	0	-4.27756
0	0	-4.31776
0	0	-4.35708
0	0	-4.39658
0	0	-4.31229
0	0	-4.34886
0	0	-4.37729
0	0	-4.41893
0	0	-4.45354
0	0	-4.31784
0	0	-4.35714
0	0	-4.39288
0	0	-4.42962
0	0	-4.46106
0	0	-3.89222
0	0	-3.93663
0	0	-3.98421
0	0	-4.02796
0	0	-4.07297
0	0	-4.03793
0	0	-4.07737
0	0	-4.11736
0	0	-4.15634
0	0	-4.19759
0	0	-3.90072
0	0	-3.94586
0	0	-3.9884
0	0	-4.02663
0	0	-4.06602
0	0	-3.9569
1	0	-3.99783
1	0	-4.03359
0	0	-4.07249
0	0	-4.11396
0	0	-3.95338
0	0	-3.99584
0	0	-4.03673
0	0	-4.07763
0	0	-4.11796
0	0	-4.08911
0	0	-4.13705
0	0	-4.19293
0	0	-4.23909
0	0	-4.30244
0	0	-4.09532
0	0	-4.10359
1	0	-3.37417
1	0	-2.70388
1	0	-3.93749
0	0	-4.10443
0	0	-4.15792
0	0	-4.19776
0	0	-4.23689
0	0	-4.27118
0	0	-3.91621
0	0	-3.95711
0	0	-3.99694
0	0	-4.0362
0	0	-4.07783
0	0	-3.95791
0	0	-3.99792
0	0	-4.03768
0	0	-4.07478
0	0	-4.10894
0	0	-3.61628
0	0	-3.66455
0	0	-3.71173
0	0	-3.75574
0	0	-3.798
0	0	-3.97763
0	0	-3.98835
0	0	-4.00919
0	0	-4.0569
0	0	-4.13429
0	0	-4.29911
0	0	-4.33439
0	0	-4.37001
0	0	-4.39699
0	0	-4.42096
0	0	-3.91596
0	0	-3.96464
0	0	-3.99982
0	0	-4.03529
0	0	-4.05104
0	0	-3.79917
0	0	-3.83911
0	0	-3.86685
0	0	-3.89867
0	0	-3.9375
0	0	-3.8843
0	0	-3.93085
0	0	-3.98009
0	0	-4.02631
0	0	-4.07391
0	0	-4.10948
0	0	-4.15466
0	0	-4.19647
0	0	-4.23771
0	0	-4.27795
0	0	-4.01251
0	0	-3.97365
0	0	-3.92125
1	0	-3.93623
1	0	-3.63015
0	0	-3.93768
0	0	-3.98547
0	0	-4.01585
0	0	-4.05677
0	0	-4.09812
0	0	-3.90715
0	0	-3.94536
0	0	-3.98772
1	0	-4.02424
0	0	-4.07103
0	0	-4.26757
0	0	-4.28603
0	0	-4.2949
0	0	-4.33206
0	0	-4.39224
0	0	-3.94099
0	0	-3.98158
0	0	-4.02593
0	0	-4.06575
0	0	-4.11084
0	0	-3.91104
0	0	-3.95228
0	0	-3.99239
0	0	-4.03397
0	0	-4.07191
0	0	-4.0697
0	0	-4.10695
0	0	-4.14393
0	0	-4.18032
0	0	-4.22136
0	0	-3.9145
0	0	-3.95119
0	0	-3.98638
0	0	-4.02953
0	0	-4.06991
0	0	-3.87037
0	0	-3.92048
0	0	-3.9686
0	0	-4.01373
0	0	-4.03679
0	0	-3.62737
0	0	-3.62242
0	0	-3.60963
0	0	-3.63183
0	0	-3.62437
0	0	-3.88328
0	0	-3.92192
0	0	-3.96412
0	0	-4.02519
0	0	-4.06795
0	0	-3.85066
0	0	-3.88233
0	0	-3.91003
0	0	-3.95198
0	0	-4.00497
0	0	-3.88909
0	0	-3.93174
0	0	-3.97458
0	0	-4.01823
0	0	-4.06032
0	0	-3.90472
0	0	-3.94168
0	0	-3.98381
0	0	-4.02598
0	0	-4.07286
0	0	-3.92248
0	0	-3.96265
0	0	-4.00393
0	0	-4.06216
0	0	-4.11418
0	0	-3.95056
0	0	-3.99402
1	0	-4.03796
1	0	-4.07792
0	0	-4.11325
0	0	-3.92566
0	0	-3.9622
0	0	-3.99902
0	0	-4.04229
0	0	-4.08008
0	0	-3.96298
0	0	-3.98238
0	0	-4.01168
0	0	-3.99746
0	0	-4.00077
0	0	-3.73079
0	0	-3.74832
0	0	-3.72915
0	0	-3.64229
0	0	-3.63036
0	0	-3.85035
0	0	-3.89878
0	0	-3.94924
0	0	-3.99101
0	0	-3.39316
0	0	-3.80393
0	0	-3.79344
0	0	-3.81116
0	0	-3.86201
0	0	-3.90515
0	0	-3.91186
0	0	-3.95397
0	0	-3.99599
0	0	-4.03672
0	0	-4.0774
0	0	-4.0915
0	0	-4.12991
0	0	-4.17219
0	0	-4.20695
0	0	-4.24097
0	0	-3.87758
0	0	-3.91824
0	0	-3.95723
0	0	-4.01312
0	0	-4.04304
0	0	-3.71466
0	0	-3.74728
0	0	-3.74229
0	0	-3.78298
0	0	-3.78066
0	0	-3.91001
0	0	-3.94989
0	0	-3.98565
0	0	-4.00111
0	0	-3.99156
0	0	-3.94691
0	0	-3.98835
0	0	-4.02801
0	0	-4.06761
0	0	-4.10657
0	0	-3.86882
0	0	-3.90448
0	0	-3.93234
0	0	-3.96769
0	0	-4.01134
0	0	-3.93872
0	0	-3.98217
0	0	-4.0255
0	0	-4.07024
0	0	-4.11063
0	0	-4.10202
0	0	-4.15254
0	0	-4.19756
1	0	-4.10801
0	0	-4.23599
0	0	-3.95534
0	0	-3.99776
0	0	-4.03125
0	0	-4.05753
0	0	-4.09071
0	0	-3.9159
1	0	-3.95585
0	0	-3.99583
0	0	-4.03625
0	0	-4.07784
0	0	-3.82411
0	0	-3.86821
0	0	-3.87478
0	0	-3.8852
0	0	-3.92861
0	0	-3.91708
0	0	-3.95478
1	0	-3.99482
0	0	-4.03471
0	0	-4.07469
0	0	-3.61384
0	0	-3.65161
0	0	-3.69767
0	0	-3.73701
0	0	-3.7518
0	0	-3.95332
0	0	-3.99228
0	0	-4.03319
0	0	-4.07052
0	0	-4.10113
0	0	-3.82461
0	0	-3.85531
0	0	-3.84127
0	0	-3.83791
0	0	-3.83407
0	0	-3.87666
0	0	-3.91608
0	0	-3.95447
0	0	-3.99336
0	0	-4.03231
0	0	-3.86693
0	0	-3.90565
0	0	-3.94185
0	0	-3.97276
0	0	-4.00208
0	0	-3.8559
0	0	-3.88689
0	0	-3.92573
0	0	-3.9514
0	0	-3.99344
0	0	-3.87009
0	0	-3.90788
0	0	-3.94158
0	0	-3.9779
0	0	-4.01449
0	0	-3.85606
0	0	-3.89096
0	0	-3.91263
0	0	-3.93191
0	0	-3.94408
0	0	-3.91768
0	0	-3.95795
0	0	-3.99626
0	0	-4.01788
0	0	-4.02699
0	0	-3.87649
0	0	-3.91471
0	0	-3.95045
0	0	-3.98662
0	0	-4.02346
0	0	-3.87305
0	0	-3.91754
1	0	-3.95795
0	0	-3.99753
0	0	-4.03325
1	0	-3.87731
1	0	-3.91434
0	0	-3.95522
0	0	-3.99112
0	0	-4.02202
0	0	-3.87418
0	0	-3.91644
0	0	-3.95742
0	0	-3.99722
0	0	-4.03792
0	0	-4.10027
0	0	-4.14261
0	0	-4.18661
0	0	-4.23254
0	0	-4.27429
0	0	-3.7805
0	0	-3.82312
0	0	-3.86793
0	0	-3.917
0	0	-3.96728
0	0	-3.91377
0	0	-3.95396
0	0	-3.99555
0	0	-4.03611
0	0	-4.07672
0	0	-3.82929
0	0	-3.87826
0	0	-3.92456
0	0	-3.97459
0	0	-4.01291
0	0	-4.07235
0	0	-4.11111
0	0	-4.08854
0	0	-4.0935
0	0	-4.07798
1	0	-4.09974
0	0	-4.1477
0	0	-4.19146
0	0	-4.2375
0	0	-4.2779
0	0	-3.83944
0	0	-3.88657
0	0	-3.92384
0	0	-3.96034
0	0	-3.99702
0	0	-3.87721
0	0	-3.91616
0	0	-3.95329
0	0	-3.99694
0	0	-4.03351
0	0	-3.90415
0	0	-3.95017
0	0	-3.97612
0	0	-4.0109
0	0	-4.06593
0	0	-3.95773
0	0	-3.99693
0	0	-3.99531
1	0	-3.97756
0	0	-3.98935
0	0	-4.07962
0	0	-4.1075
0	0	-4.13117
0	0	-4.16314
0	0	-4.17757
0	0	-4.04756
0	0	-4.08054
0	0	-4.12008
0	0	-4.1535
0	0	-4.19377
0	0	-3.91731
0	0	-3.87982
0	0	-3.93805
0	0	-3.9587
0	0	-4.01271
0	0	-3.87215
0	0	-3.91103
0	0	-3.95155
0	0	-3.9903
0	0	-4.03256
1	0	-3.57496
0	0	-3.61403
0	0	-3.63136
0	0	-3.64967
0	0	-3.64923
0	0	-3.68537
0	0	-3.7271
0	0	-3.78262
0	0	-3.78135
0	0	-3.84688
0	0	-3.91703
0	0	-3.95561
0	0	-3.99767
0	0	-4.03787
0	0	-4.07609
0	0	-4.09392
0	0	-4.12861
0	0	-4.16188
0	0	-4.22728
0	0	-4.27541
0	0	-3.677
0	0	-3.71705
0	0	-3.75831
0	0	-3.77984
0	0	-3.82051
0	0	-3.69026
0	0	-3.70589
0	0	-3.72239
0	0	-3.74765
0	0	-3.76182
0	0	-3.70805
1	0	-3.78061
1	1	-3.82664
0	0	-3.90027
0	0	-3.94581
0	0	-3.9949
0	0	-4.03764
0	0	-4.0739
0	0	-4.11612
0	0	-4.15101
0	0	-4.18987
0	0	-4.22674
0	0	-4.25325
1	1	-3.82968
0	0	-3.84081
0	0	-3.85117
0	0	-3.81087
0	0	-3.82143
0	0	-3.80302
0	0	-3.86983
0	0	-3.89911
0	0	-3.87411
0	0	-3.9216
0	0	-4.05948
0	0	-4.10253
0	0	-4.14659
0	0	-4.19673
0	0	-4.23958
1	0	-3.96871
1	0	-3.86484
1	0	-3.87816
1	0	-3.9384
0	0	-3.99011
0	0	-3.79636
0	0	-3.81674
0	0	-3.86283
0	0	-3.91943
0	0	-3.94572
0	0	-4.04632
0	0	-4.08738
0	0	-4.12843
0	0	-4.1776
0	0	-4.221
0	0	-3.4274
0	0	-3.46543
0	0	-3.4927
0	0	-3.52675
0	0	-3.56118
0	0	-3.78515
0	0	-3.80731
0	0	-3.84318
0	0	-3.87256
0	0	-3.89706
0	0	-3.39037
0	0	-3.33687
0	0	-3.30657
0	0	-3.27147
0	0	-3.30273
0	0	-3.83935
0	0	-3.86876
0	0	-3.89953
0	0	-3.93137
0	0	-3.97905
0	0	-3.825
0	0	-3.84598
0	0	-3.87315
0	0	-3.89804
0	0	-3.9232
0	0	-3.89864
0	0	-3.94208
0	0	-3.98504
0	0	-4.02058
0	0	-4.0438
0	0	-4.02379
0	0	-4.06376
0	0	-4.10172
0	0	-4.14202
0	0	-4.10265
0	0	-4.1098
0	0	-4.05663
0	0	-4.09451
0	0	-4.10734
0	0	-4.15631
0	0	-3.91319
0	0	-3.95056
0	0	-3.98664
0	0	-4.01777
0	0	-4.05163
0	0	-3.90022
0	0	-3.94171
0	0	-3.98424
0	0	-4.02415
0	0	-4.0596
0	0	-3.87699
0	0	-3.91661
0	0	-3.95616
0	0	-3.99417
0	0	-4.02426
1	0	-4.04983
1	0	-4.02659
1	0	-3.99231
1	0	-3.98938
1	0	-4.05663
0	0	-4.31782
0	0	-4.3575
0	0	-4.39542
0	0	-4.43405
0	0	-4.4745
0	0	-3.87793
0	0	-3.89649
0	0	-3.92951
0	0	-3.96346
0	0	-3.98532
0	0	-3.85377
0	0	-3.85054
0	0	-3.87085
0	0	-3.86869
0	0	-3.87526
0	0	-3.89712
0	0	-3.94302
0	0	-3.9821
0	0	-4.018
0	0	-4.05545
0	0	-3.75944
0	0	-3.77185
0	0	-3.81575
0	0	-3.91897
1	0	-4.02257
1	0	-4.07041
0	0	-3.72456
0	0	-3.79563
1	0	-3.89036
1	0	-3.94934
1	0	-3.99286
1	0	-3.88792
1	0	-3.94873
1	0	-3.91037
1	0	-3.94783
0	0	-3.99761
0	0	-3.63111
0	0	-3.64635
0	0	-3.68617
0	0	-3.70836
0	0	-3.74871
0	0	-3.74287
0	0	-3.78086
0	0	-3.83248
0	0	-3.8614
[truncated: 16,679 more rows]
