# Supplementary material for: The impact of carbon information disclosure on corporate green technology innovation in the context of “dual carbon”—— Based on data from heavily polluting industries
Source: PLoS One. 2025 Mar 13;20(3):e0319997. doi: 10.1371/journal.pone.0319997 (PMC11906053; doi:10.1371/journal.pone.0319997)
Supplement: S1 File — The data were collected from the China Stock Market & Accounting Research Database (CSMAR) and the China Environmental Statistics Database from 2017 to 2021. This dataset supports the analysis of the relationship between carbon disclosure and green technology innovation. (ZIP) [file pone.0319997.s001.zip › S1_File/S1D_Table Explained variable.xlsx]

## Sheet: sheet1
PatentName	PatentType
注射用三磷酸腺苷二钠氯化镁冻干粉针剂及其生产方法	发明
注射用三磷酸腺苷二钠氯化镁冻干粉针剂及其生产方法	发明
一种并行升降不落轮车轮探伤机	发明
一种并行升降不落轮车轮探伤机	发明
一种绿茶浓缩汁的制造方法	发明
一种咖啡浓缩汁的制造方法	发明
一种用于加工饮料的天然植物浓缩汁的制造方法	发明
金佛表	外观设计
一种金属陶瓷材料及其成型工艺	发明
一种用于照明的LED光源	实用新型
能够在线重启的过载或短路保护电路	实用新型
用于餐厨垃圾处理的厌氧反应装置	发明
用于餐厨垃圾处理的厌氧反应装置	实用新型
一种大型生活垃圾焚烧炉排炉	发明
利用等离子体炬资源化处理垃圾焚烧飞灰的方法	发明
一种建筑内组合隔板及其施工方法	发明
一种下沉式管排过滤排水系统	实用新型
一种景观灯预埋固定装置	实用新型
一种绿色节能建筑玻璃幕墙	实用新型
一种绿色装配式建筑复合墙板	实用新型
一种绿色建筑用防潮地板	实用新型
一种绿色建筑用组装式地板	实用新型
一种景观园林植草砖及铺装施工方法	发明
一种园林生态用景观花盆	实用新型
一种改进快接型室内轻质装饰幕墙结构	实用新型
一种室内设计用天花板装饰隐藏灯带结构	实用新型
一种室内绿色装饰吊顶	实用新型
一种用于室内装饰的多功能隔断墙	实用新型
一种园林专用景观工程生态绿化墙体	实用新型
一种园林景观绿化生态养护装置	实用新型
一种室内设计用的组合式环保装饰墙板	发明
一种基于室内设计的辅助绿色装饰墙板	实用新型
一种有效调节鸡肠道健康的饲料添加剂及其制备方法	发明
一种建筑幕墙结构	发明
单元式瓷板幕墙	发明
模块化框架幕墙系统	实用新型
一种装配式吊顶幕墙	实用新型
单元式瓷板幕墙	发明
一种高压电缆绝缘屏蔽层剥离后的清理装置(发明)	发明
一种拦污栅	实用新型
一种阳极板	实用新型
一种拖拽式电缆固定装置	实用新型
安全型电磁锁	实用新型
用于U型渠道混凝土施工的模具	实用新型
祛伤消肿酊及其制备方法	发明
蜚蠊活成虫提取物(消症益肝片)的制备方法	发明
一种脱氢苯基阿夕斯丁类似物及其异构体的测定方法	发明
一种基于多糖/聚肽的聚电解质复合物水凝胶止血剂	发明
自组装多肽及其作为止血剂的用途	发明
一种治疗小儿咽喉肿痛的中药口服液及其制备方法	发明
一种检测微管蛋白抑制剂及相关杂质的高效液相色谱法	发明
Crystal form of small molecule immune compound,preparation method thereof and pharmaceutical composition containing the same	发明
一种在肿瘤治疗中具有增效作用的化合物的应用	发明
一种中药南蛇藤HPLC指纹图谱的建立方法	发明
一种从南蛇藤中提取雷公藤内酯甲的方法	发明
一种高效液相色谱梯度法同时测定盐酸丙卡特罗、杂质Ⅰ、杂质Ⅱ及其他有关物质的方法	发明
一种有效成分为天然提取物的泡腾片及其制备方法	发明
山萘酚脂质体凝胶及其制备方法	发明
一种对温度不敏感的稳定的艾地苯醌制剂及制备方法	发明
雷公藤内酯甲吸入制剂在治疗肺炎药物中的应用	发明
一种同时测定卡博替尼类似物及其有关物质的方法	发明
Microtubule protein inhibitor	发明
一种抗肿瘤药物的注射剂及其制备方法	发明
TUBULIN INHIBITOR	发明
一种检测间氟苯甲醛和间氟苯肉桂醛的方法	发明
一种含艾纳香总黄酮提取物的药物组合物	发明
包装盒(神心)	外观设计
包装盒(神旗)	外观设计
包装盒(神鞭)	外观设计
一种多靶点酪氨酸激酶抑制剂	发明
一种三氟甲磺酸残留溶剂的检测方法	发明
Crystal form of small molecule immune compound,preparation method thereof and pharmaceutical composition containing the same	发明
雷公藤内酯甲吸入制剂在治疗肺炎药物中的应用	发明
一种噻吩并吡啶化合物的晶型A、制备方法及其药物组合物	发明
一种雷公藤内酯甲脂质体组合物及其制备方法	发明
一种千金藤素自微乳组合物、制剂及其制备方法	发明
Multi-target tyrosine kinase inhibitor	发明
Multi-target tyrosine kinase inhibitor1	发明
一种Molnupiravir磷脂复合物及其制备方法	发明
聚乙二醇支载的阿比特龙前药及其制备方法	发明
特泊替尼固体分散体及其制备方法	发明
一种测定卡博替尼类似物中L-缬氨酸及Boc-L-缬氨酸的含量分析方法	发明
一种测定阿比特龙口服乳剂中阿比特龙相关杂质的分析方法	发明
复合止水帷幕结构	实用新型
雨中沥青路面的施工方法及其设备	发明
雨中沥青路面的施工方法及其设备	发明
提高沥青面层与水泥稳定基层界面连接强度的结构和方法	发明
粗集料间隙率的测定方法	发明
轻质沥青混合料及其配制方法	发明
耐火性乳化沥青稀浆封层材料及其制备方法	发明
滑模施工筒仓混凝土保护层定位件	实用新型
滑模施工筒仓泵送混凝土分料漏斗	实用新型
复合止水帷幕结构	实用新型
玻璃钢夹砂管的顶管纠偏结构	实用新型
玻璃钢夹砂管	实用新型
可调节式的承力垫块	实用新型
在普通试验机上进行单根钢绞线组装件试验的装置	实用新型
植筋现场抗拔试验夹具	实用新型
盾构设备润滑油注油系统	实用新型
盾构设备用润滑油嘴	实用新型
盾构管片拼装头扳手	实用新型
地下构筑物隔根防水结构	实用新型
单筋拉力型抗浮锚杆	实用新型
多筋拉力型抗浮锚杆	实用新型
粗集料压碎后沥青混合料级配变异性的测试方法	发明
粗集料压碎后沥青混合料高温性能差异性的测试方法	发明
基坑狭窄区域回填密实方法	发明
满堂支架流体仿真模拟预压施工结构	实用新型
盾构施工中球状孤石的探测方法	发明
满堂支架流体仿真模拟预压施工结构	实用新型
双层二沉池异形墙体模板施工结构	实用新型
支护结构中抗拔桩、格构柱及降水井三合一结构	实用新型
喷锚逆作与冲孔桩组合的深基坑围护结构及其施工方法	发明
涂料分层混合及自搅拌装置	发明
一种锤块式碎石设备	发明
一种建筑施工用铺地砖前的匀沙设备	发明
一种建筑外墙隔热结构	发明
一种建筑外墙隔热吸音结构	发明
预应力管桩及其施工方法	发明
结构稳固的防护结构	实用新型
宽度可以改变的防护结构	实用新型
用于沟槽的防护结构	实用新型
一种装配式临时道路板	实用新型
喷锚逆作与冲孔桩组合的深基坑围护结构及其施工方法	发明
涂料分层混合及自搅拌装置	发明
一种锤块式碎石设备	发明
一种建筑施工用铺地砖前的匀沙设备	发明
一种建筑外墙隔热结构	发明
一种建筑外墙隔热吸音结构	发明
预应力管桩及其施工方法	发明
结构稳固的防护结构	实用新型
宽度可以改变的防护结构	实用新型
用于沟槽的防护结构	实用新型
一种装配式临时道路板	实用新型
双层二沉池异形墙体施工方法	发明
一种道路抢修施工用的夯实装置	发明
一种多功能除尘器	发明
一种固体垃圾压缩装置	发明
一种轨道式道路沿边砌筑智能机器人	发明
一种垃圾破碎处理设备	发明
一种提高桥梁使用性能的桥梁伸缩缝覆盖设备	发明
一种稳定性高的桥梁伸缩缝覆盖组件	发明
一种桥梁路面维护设备	发明
快速氨氮生化反应器	实用新型
一种复试涡流气浮结合PVA固化微生物废水处理设备	实用新型
一种沥青混合料路面施工找平器	实用新型
一种沥青路面边角压实装置	实用新型
脚手架对接扣件的力学性能试验结构	实用新型
路面养护用沥青施工装置	实用新型
压力分散型锚杆结构	实用新型
压力分散型锚杆的承载体	实用新型
脚手架直角扣件的力学性能试验结构	实用新型
预制剪力墙墙身竖向连接结构	实用新型
预制剪力墙与现浇梁的剪切对接结构	实用新型
孔中超高密度电法电极保护套管	实用新型
带有双电源供电警示灯的道路养护车	实用新型
双辊式隧道清洗车	实用新型
用于高边坡查检裂缝的无人机	实用新型
用于路面修补的底油加热装置	实用新型
用于路面修补的沥青保温装置	实用新型
热熔画线机	实用新型
道路切割机	实用新型
沥青混合车	实用新型
手扶式压路机	实用新型
利用光线引导的隧道清洗车	实用新型
隧道清洗车	实用新型
摊铺机送料装置	实用新型
摊铺机	实用新型
底漆喷涂机用推车	实用新型
用于无人机的支撑架	实用新型
高边坡顶部排水系统空中检查装置	实用新型
防撞缓冲车	实用新型
洒水车	实用新型
环卫洒水车	实用新型
沥青路面加热板	实用新型
喷锚逆作与冲孔桩组合的深基坑围护结构	实用新型
预制剪刀楼梯连接结构	实用新型
110KV电缆沟原位支托结构	实用新型
10KV电缆沟原位支托结构	实用新型
一种可移动式临时配电房	实用新型
喷锚逆作与冲孔桩组合的深基坑围护结构及其施工方法	实用新型
一种矩形渠道的修复结构	实用新型
一种桥梁路面维护设备	实用新型
一种手持式隧道破碎设备用辅助机构及其操作方法	发明
一种桥梁浇灌装置	发明
沥青路面裂缝修复剂及其制备方法	发明
一种防水卷材摊铺机	发明
河岸滑坡处治办法	发明
一种便于调节的橡胶顶浇筑防护装置	发明
一种智能化建筑施工用护板底座安装装置	发明
一种土木工程用的基坑支护连接装置	发明
沥青路面裂缝修复剂及其制备方法	发明
沥青路面养护设备	发明
道路养护剂喷涂装置	发明
基于再生骨料海水海砂FPR复材筋的工程桩	发明
沥青路面养护剂及其制备方法和应用	发明
沥青路面养护维修施工方法	发明
桥梁自清洁防污型纳米材料涂装施工方法	发明
沥青路面装配式快速修复技术层间粘结材料及其制备方法	发明
地下室增层托换施工方法	发明
喷锚逆作与冲孔桩组合的深基坑围护施工方法	发明
梁式试件的材料收缩变形测试方式	发明
高承压裂隙水地层钻孔灌注桩施工方法	发明
树脂复合改性高粘沥青制备方式	发明
脚手架安全状态力学性能试验方法	发明
泡沫温拌沥青的制备方法	发明
注水式堵水气囊及其使用方法	发明
一种对原料再加工的人行道水泥砖成型装置	发明
一种自溢溶解剂污水处理用过滤装置	发明
一种用于沥青路面修补的环氧灌缝材料及其制备方法	发明
厂拌热再生沥青混合料及其加工方法	发明
空心桥梁墩柱与承台的施工方法	发明
冷拌冷铺沥青混合料制备方法	发明
泡沫温拌沥青混合料的搅拌制备方法	发明
一种高承压裂隙水地层钻孔灌注桩护筒施工方法	发明
无机结合料稳定的建筑废弃物混合料的抗压强度试验方法	发明
一种长距离曲线钢管内穿施工方法	发明
基于预拌流态固化土的基槽回填施工方法	发明
预拌流态固化土制作搅拌方法	发明
一种复杂地层的顶管进出洞止水方法及装置	发明
一种软土地基处理装置和方法	发明
一种地下综合管廊施工的预制拼装及其施工方法	发明
温拌沥青混合料的最佳油石比设计方法	发明
无机结合料建筑废弃物路基混合料的抗压试件制备方法	发明
无机结合料建筑废弃物混合料的水稳性试件制备方法	发明
无机结合料稳定的建筑废弃物混合料的水稳性测试方法	发明
一种用于管道修复的施工方法	发明
余泥固化土骨料材料的制备设备	发明
基于土壤改良试验的试验田防护结构	发明
预制柱可调节施工误差的全装配式拼接结构	发明
海水海砂混凝土级配设计方法	发明
纤维复材筋海水海砂防波堤结构	发明
一种基于增强现实技术的建筑模板支撑系统安全预测方法、介质、装置和计算设备	发明
用于全装配式刚性连接的预制柱	发明
预制柱全装配式拼接结构	发明
预制柱与预制梁夹合拼接式刚性连接结构	发明
一种超深埋地复合管道防渗漏施工用管道切割装置	发明
纤维温拌沥青混合料试件的制备方法	发明
平缓荒地的土壤改良试验方法	发明
用于高水压混合地层中的组合式螺旋输送机	发明
预制柱与预制梁全装配式刚性连接结构	发明
一种多参量监测的玻璃钢智慧储罐	实用新型
一种基于内置型光纤光栅传感的智能玻璃钢内衬管道	实用新型
一种基于实时检测的氟塑料换热器	实用新型
一种管道检测装置	发明
储罐	发明
塑料内衬玻璃钢压力容器	实用新型
导电玻璃钢管道	实用新型
大型玻璃钢容器	实用新型
一种玻璃钢包覆的氢能源气瓶	实用新型
一种应用在玻璃钢复合管制造的塑料管表面处理喷砂机	实用新型
一种便携式玻璃钢复合管道坡口机	实用新型
适用于含氮废弃物的焚烧炉	实用新型
炉膛燃烧器的喷枪冷却结构	实用新型
焚烧炉的多层耐火隔热结构	实用新型
带有空气夹层的焚烧炉炉体结构	实用新型
环氧乙烷洗涤系统	实用新型
急冷塔	实用新型
一种喷射器及塔器	实用新型
一种吸收塔	实用新型
一种吸收塔1	实用新型
一种耐高温急冷喷枪及一种急冷塔	实用新型
一种脱氟设备	实用新型
一种烟气再热炉	实用新型
一种燃烧器喷嘴和一种燃烧器	实用新型
垃圾焚烧炉自动化控制方法和垃圾焚烧炉	发明
一种危废焚烧回转窑支撑驱动装置	实用新型
一种回转窑窑尾冷却风分配结构	实用新型
一种回转窑窑头罩配风结构	实用新型
一种高效降温延长式急冷塔	实用新型
一种石墨压块型密封结构	实用新型
一种套筒型文丘里干式反应塔	实用新型
一种组合式带包装固体废料进料装置	实用新型
一种用于干法脱酸装置防堵塞多孔流化板	实用新型
一种焚烧炉保温层耐火内衬结构	实用新型
一种陶瓷过滤器滤芯支撑装置	实用新型
一种废气焚烧氧化炉	实用新型
一种用于高含硫烟气脱硝系统的喷氨格栅结构	实用新型
一种塔架式双层玻璃钢烟囱	实用新型
一种湿式出渣机槽体支撑装置	实用新型
一种用于SCR烟气脱硝的氨水气化系统	实用新型
一种流化床处理工业废盐的系统	实用新型
一种流化床气化RDF-5制备合成气的制备系统	实用新型
一种序批次有机废气排放处理系统	实用新型
一种危废焚烧二燃室的二次风分配结构	实用新型
一种新型危废焚烧二燃室结构	实用新型
一种新型的窑头密封结构	实用新型
一种工业焚烧炉的烟气净化系统	实用新型
一种熔盐冷却装置	实用新型
一种高温烟气急冷系统	实用新型
一种干法脱酸上料系统	实用新型
一种烟气脱硝系统	实用新型
一种双内筒烟囱	实用新型
一种新型低氮燃烧器	实用新型
一种用于回转窑的物料输送结构	实用新型
新型废气燃烧器	实用新型
高温烟气预冷洗涤系统	实用新型
一种组合式低氮低能耗焚烧炉以及焚烧工艺	发明
一种干式厌氧发酵装置	实用新型
通过回转窑微波热力脱附及氧化处理废盐的系统	实用新型
一种微波热力脱附及氧化处理废盐的系统	实用新型
消音型风机进风箱	实用新型
黑水虻烘干设备	实用新型
危险废物焚烧烟气再循环系统	实用新型
一种安全的车用氢气纤维缠绕气瓶	实用新型
一种玻璃钢智慧储罐	发明
一种便于实时监测的管道	发明
一种塑料内胆碳纤维缠绕气瓶	实用新型
一种基于三维玻纤的非接触式介质温度测量管道	实用新型
一种车用氢气铝合金内胆双层纤维缠绕气瓶	发明
一种基于建筑节能材料用运输装置	发明
一种基于可降解复合材料的环保建筑板	发明
一种高层建筑用空中造楼机	实用新型
一种基于建筑的速装式钢结构	实用新型
一种建筑施工用泡沫混凝土填充装置	实用新型
一种建筑施工外墙防护用防坠落装置	实用新型
一种建筑装修用瓷砖可调切割器	实用新型
一种太阳能发电房屋	实用新型
一种防风模块式快速拼装房屋	实用新型
一种用于房屋室内通风测试的建筑结构	实用新型
一种建筑机电设备的减震保护装置	实用新型
一种土木工程用建筑物料切割装置	实用新型
含果糖的治疗性输液	发明
高浓度含氰和有机腈废水的处理方法	发明
高性能三聚氰胺甲醛树脂的制备方法	发明
三聚氰胺树脂改性剂的制备方法	发明
从三聚氰胺废水中回收三聚氰胺并联产脱硫剂的方法	发明
基于数字电视广播网络的互动电视系统	发明
数字电视信源防非监控系统	实用新型
基于数字电视广播网络的互动电视系统	发明
数字电视信源防非监控系统	实用新型
一种主动散热的机柜系统	实用新型
基于数字电视广播网络的互动电视系统	发明
数字电视信源防非监控系统	实用新型
一种主动散热的机柜系统	实用新型
基于数字电视广播网络的互动电视系统	发明
数字电视信源防非监控系统	实用新型
一种主动散热的机柜系统	实用新型
基于有线电视HFC网络的电视、宽带和电话传输系统	发明
一种海量图片快速检索方法	发明
EoC混合级联模式下的动态配置方法	发明
基于数字电视广播网络的互动电视系统	发明
数字电视信源防非监控系统	实用新型
一种主动散热的机柜系统	实用新型
基于有线电视HFC网络的电视、宽带和电话传输系统	发明
一种海量图片快速检索方法	发明
EoC混合级联模式下的动态配置方法	发明
数字电视收视率回传方法	发明
一种视频点播系统及方法	发明
一种缓解磁盘读取瓶颈的数据读取的方法及系统	发明
一种面向多业务应用的云存储数据分布方法	发明
在一致性哈希数据分布基础上构建层次目录的方法	发明
一种视频分布式转换编码格式方法	发明
节能服务器系统	发明
网络动画快速检索方法	发明
光接收装置及装备	实用新型
用于显示装置的图形用户界面	外观设计
一种将IP终端接入DVB视频网络系统及实现方法	发明
网络动画快速检索方法	发明
节能服务器系统	发明
一种视频分布式转换编码格式方法	发明
在一致性哈希数据分布基础上构建层次目录的方法	发明
一种面向多业务应用的云存储数据分布方法	发明
一种缓解磁盘读取瓶颈的数据读取的方法及系统	发明
一种视频点播系统及方法	发明
数字电视收视率回传方法	发明
EoC混合级联模式下的动态配置方法	发明
一种海量图片快速检索方法	发明
基于有线电视HFC网络的电视、宽带和电话传输系统	发明
数字电视信源防非监控系统	实用新型
基于数字电视广播网络的互动电视系统	发明
一种主动散热的机柜系统	实用新型
在双向数字机顶盒上实现无线AP功能的方法和机顶盒	发明
视频广告插播方法及装置	发明
光接收装置及装备	实用新型
用于显示装置的图形用户界面	外观设计
一种将IP终端接入DVB视频网络系统及实现方法	发明
网络动画快速检索方法	发明
节能服务器系统	发明
一种视频分布式转换编码格式方法	发明
在一致性哈希数据分布基础上构建层次目录的方法	发明
一种面向多业务应用的云存储数据分布方法	发明
一种缓解磁盘读取瓶颈的数据读取的方法及系统	发明
一种视频点播系统及方法	发明
数字电视收视率回传方法	发明
EoC混合级联模式下的动态配置方法	发明
一种海量图片快速检索方法	发明
基于有线电视HFC网络的电视、宽带和电话传输系统	发明
一种主动散热的机柜系统	实用新型
数字电视信源防非监控系统	实用新型
基于数字电视广播网络的互动电视系统	发明
基于Netty封装的自定义互联网电视http协议方法	发明
综合自助机	外观设计
一种数据交互方法、机顶盒和服务器	发明
一种在线点播和下载档期电影的在线电影运营系统及播放的方法	发明
窄带宽VOD点播系统及方法	发明
在双向数字机顶盒上实现无线AP功能的方法和机顶盒	发明
视频广告插播方法及装置	发明
光接收装置及装备	实用新型
用于显示装置的图形用户界面	外观设计
一种将IP终端接入DVB视频网络系统及实现方法	发明
网络动画快速检索方法	发明
节能服务器系统	发明
一种视频分布式转换编码格式方法	发明
在一致性哈希数据分布基础上构建层次目录的方法	发明
一种面向多业务应用的云存储数据分布方法	发明
一种缓解磁盘读取瓶颈的数据读取的方法及系统	发明
一种视频点播系统及方法	发明
数字电视收视率回传方法	发明
EoC混合级联模式下的动态配置方法	发明
一种海量图片快速检索方法	发明
基于有线电视HFC网络的电视、宽带和电话传输系统	发明
一种主动散热的机柜系统	实用新型
数字电视信源防非监控系统	实用新型
基于数字电视广播网络的互动电视系统	发明
基于有线电视HFC网络的电视、宽带和电话传输系统	发明
基于数字电视广播网络的互动电视系统	发明
一种缓解磁盘读取瓶颈的数据读取的方法及系统	发明
一种视频点播系统及方法	发明
节能服务器系统	发明
EoC混合级联模式下的动态配置方法	发明
一种数字电视直播的瞬时切台方法	发明
网络动画快速检索方法	发明
一种面向多业务应用的云存储数据分布方法	发明
一种海量图片快速检索方法	发明
一种基于互联网电视的后台数据同步方法	发明
数字电视信源防非监控系统	实用新型
基于用户群组的推荐系统构建方法	发明
一种将IP终端接入DVB视频网络系统及实现方法	发明
视频广告插播方法及装置	发明
在双向数字机顶盒上实现无线AP功能的方法和机顶盒	发明
一种针对视播结合的治安防控平台及对应的安全防御方法	发明
基于Netty封装的自定义互联网电视http协议方法	发明
用于显示装置的图形用户界面	外观设计
一种电视节目的智能编排方法	发明
单用户智慧图谱的构建方法	发明
光接收装置及装备	实用新型
一种主动散热的机柜系统	实用新型
一种视频分布式转换编码格式方法	发明
数字电视收视率回传方法	发明
在一致性哈希数据分布基础上构建层次目录的方法	发明
一种数据交互方法、机顶盒和服务器	发明
综合自助机	外观设计
窄带宽VOD点播系统及方法	发明
一种在线点播和下载档期电影的在线电影运营系统及播放的方法	发明
一种控制高强钢折弯的方法及系统	发明
混凝土泵及调节该泵中对摆动执行器的驱动压力值的方法	发明
多轴车辆电液伺服转向系统、转向控制方法和多轴车辆	发明
气压可调式油气悬架系统及其气压调节方法和工程车辆	发明
一种工程机械臂架控制方法、装置及系统	发明
臂架振动控制方法、控制装置、控制系统以及工程机械	发明
一种臂架挠度的测量方法、装置及系统	发明
一种卸粮装置、具有其的农业机械及卸粮方法	发明
一种缓释结晶的PTT聚酯的制备方法	发明
一种高收缩PTT共聚酯的制备方法	发明
一种改性的聚对苯二甲酸-1,3-丙二醇酯的制备方法	发明
一种缓释结晶的PTT聚酯的制备方法	发明
一种高收缩PTT共聚酯的制备方法	发明
一种改性的聚对苯二甲酸-1,3-丙二醇酯的制备方法	发明
一种缓释结晶的PTT聚酯的制备方法	发明
一种高收缩PTT共聚酯的制备方法	发明
一种改性的聚对苯二甲酸-1,3-丙二醇酯的制备方法	发明
立式空调器风道结构及立式空调器室内机	发明
智能功率模块及其制造方法	发明
智能功率模块及其制造方法1	发明
智能功率模块及其制造方法2	发明
智能功率模块及其制造方法3	发明
智能功率模块及其制造方法4	发明
智能功率模块及其制造方法5	发明
智能功率模块及其制造方法6	发明
立式空调器风道结构及立式空调器室内机1	发明
智能功率模块及其制造方法7	发明
比佛利倾系列洗衣机	外观设计
洗碗机	外观设计
肉类过冷保鲜控制方法、控制器及冰箱	发明
窗机	外观设计
压缩机和具有其的换热系统	发明
空调器及其运行参数的推荐方法、系统和大数据服务器	发明
一种制热模式下外风机的控制方法、控制器及空调器	发明
一种α1-蛋白酶抑制剂的制备方法	发明
压滤工艺分离人血浆蛋白的方法	发明
从组分沉淀123中回收白蛋白的方法	发明
一种破伤风免疫球蛋白的生产方法	发明
静脉注射用人乙肝免疫球蛋白及其制备方法	发明
从人血浆组分FIV沉淀中分离纯化á1-抗胰蛋白酶的方法	发明
镇痛膏及其制备方法	发明
一种人凝血因子Ⅷ的制备方法	发明
人凝血因子Ⅷ冻干及干热处理保护剂	发明
一种固体粉末培养基原料及成品放置箱	实用新型
一种固体粉末培养基生产装置	实用新型
一种密封式固体粉末培养基制备装置	实用新型
一种悬浮细胞可控培养器	实用新型
一种悬浮细胞培养深孔盘创新平台装置	实用新型
一种悬浮细胞培养深孔盘	实用新型
一种新型细胞培养装置	实用新型
一种用于细胞悬浮培养的倾斜摇管	实用新型
一种细胞保护增强液生产机	实用新型
一种自动化无菌细胞培养基分装装置	实用新型
一种细胞培养摇管支架及摇管	实用新型
多功能移液管架	实用新型
一种热收缩膜机	实用新型
小型液体培养基配制罐	发明
压滤工艺分离人血浆蛋白的方法	发明
阿维拉霉素工艺路线	发明
一种从固体钾矿制备光卤石原料的方法	发明
一种固体钾矿的开采方法	发明
一种钾盐浮选搅拌装置	实用新型
一种水平带式过滤机分料装置	实用新型
一种卸灰装置	实用新型
一种氯化钾生产过程中的除杂装置	实用新型
从超低浓度含锂卤水中除杂提锂方法	发明
一种未干燥碳酸锂半成品振动下料装置	实用新型
氯化钾生产卸灰装置	实用新型
碳酸锂生产未干燥碳酸锂半成品振动下料装置	实用新型
一种从固体钾矿制备光卤石原料的方法	发明
一种固体钾矿的开采方法	发明
一种钾盐浮选搅拌装置	实用新型
一种水平带式过滤机分料装置	实用新型
一种氯化钾生产过程中的除杂装置	实用新型
从超低浓度卤水中除杂提锂的方法	发明
盐湖碳酸锂生产中排放的含硼废水生产高纯度硼砂的方法	发明
一种未干燥碳酸锂半成品振动下料装置	实用新型
一种新型生产装货用托盘	实用新型
一种卸灰装置	实用新型
坎利酮的清洁生产方法	发明
一种薯蓣皂素开环裂解反应罐	实用新型
一种新型相变材料组合物	发明
一种导热硅脂组合物	发明
一种新型相变材料组合物	发明
一种导热硅脂组合物	发明
一种液晶玻璃的生产方法	发明
一种新型相变材料组合物	发明
一种导热硅脂组合物	发明
组合式自拆装平衡重装置	发明
组合式自拆装平衡重装置	实用新型
组合式自拆装平衡重装置	发明
组合式自拆装平衡重装置	实用新型
组合式自拆装平衡重装置	发明
组合式自拆装平衡重装置	发明
风电臂翻转方法及起重机	发明
一种人脂肪间充质干细胞的分离培养方法	发明
一种胎盘间充质干细胞快速分离与培养至收获冻存的方法	发明
一种增强型CIK细胞的制备方法及白术多糖和枸杞多糖的应用	发明
一种不含免疫源性的脐带间充质干细胞冻存液及方法	发明
一种促进人脐带间充质干细胞增殖的多糖组合物及其应用	发明
一种手动式人血液分浆夹	实用新型
一种自动化血液分浆夹	实用新型
一种离心机使用的适配器	实用新型
一种提携式低温运输箱	实用新型
一种医用细胞培养设备及细胞培养方法	发明
负载化合物的转基因干细胞外泌体在制备药物或美白化妆品中的用途	发明
一种手动式人血液分浆夹	实用新型
一种自动化血液分浆夹	实用新型
一种离心机使用的适配器	实用新型
一种提携式低温运输箱	实用新型
一种脐带血冻存架	实用新型
一种防脱落的高效多通道注射泵	实用新型
一种防护性高的无菌洁净服	实用新型
一种分离胎盘组织中胚层的装置	实用新型
一种干细胞运输装置	实用新型
一种富血小板血浆离心机适配器	实用新型
一种富血小板血浆离心分离装置	实用新型
一种脐带血采血转移装置	实用新型
一种人脂肪间充质干细胞的分离培养方法	发明
一种不含免疫源性的脐带间充质干细胞冻存液及方法	发明
一种电絮凝-气浮联用的微藻连续收获装置及其方法	发明
基于二级螺旋挤压的焙烤型米果熟化方法	发明
基于二级螺旋挤压的焙烤型米果熟化方法	发明
一种醇类汽油及其制备方法	发明
一种醇类汽油及其制备方法	发明
煤焦油加氢制柴油用催化剂及利用该催化剂制备柴油的工艺	发明
一种耐高温钛膜超硬复合材料及其生产工艺	发明
分体式空调器室外机组	实用新型
空调器冷凝水换热装置	实用新型
热泵式移动空调器	实用新型
冷凝器淋液式移动空调器	实用新型
一种分段燃烧器及壁挂炉	发明
粒状洗涤剂用组合物及其制备方法	发明
粒状洗涤剂用组合物及其制备方法	发明
三级减速回转减速机	发明
平地机(D系列)	外观设计
电池卷绕机的卷针控制机构	发明
电池极片制片和电芯卷制一体设备	发明
一种精密铸件的覆油装置	实用新型
一种精密铸件加工用打孔处理设备	实用新型
治疗皮肤创伤的贴剂及其制备方法	发明
一种应用于气雾剂阀门密闭的气动灌封头	发明
脱硝催化剂用高比表面积钛白粉的制备方法	发明
降低硫酸法钛白废水中氨氮、总磷及COD含量的处理方法	发明
一种硫酸法钛白煅烧晶种的制备及检测方法	发明
一种钛酸锂电池专用高纯钛白粉	发明
硫酸法钛白生产硫酸亚铁的装置和方法	发明
一种钛酸锂电池专用高纯二氧化钛的制备方法	发明
一种锆铝包膜金红石型钛白粉的制备方法	发明
牵引车JH476	外观设计
轴承	发明
远东砂轮	发明
一种带有台阶式保持架的推力滚针轴承	实用新型
一种纳米颗粒计数检测装置及检测方法	发明
一种烟气取样装置	发明
临界大倾角特厚煤层综防工作面下段设计	实用新型
综放工作面液压支架	实用新型
综放工作面刮板输送机	实用新型
综放工作面液压支架燕尾装置	实用新型
综放工作面端尾支架侧梁装置	实用新型
综放工作面端尾支架锚固装置	实用新型
综放工作面端头支架放顶煤尾梁装置	实用新型
临界大倾角特厚煤层综放工作面下段设计	实用新型
综放工作面液压支架	实用新型
综放工作面刮板输送机	实用新型
综放工作面液压支架燕尾装置	实用新型
综放工作面端尾支架侧梁装置	实用新型
综放工作面端尾支架锚固装置	实用新型
综放工作面端头支架放顶煤尾梁装置	实用新型
临界大倾角特厚煤层综放工作面下段设计	实用新型
综放工作面液压支架	实用新型
综放工作面刮板输送机	实用新型
综放工作面液压支架燕尾装置	实用新型
综放工作面端尾支架侧梁装置	实用新型
综放工作面端尾支架锚固装置	实用新型
综放工作面端头支架放顶煤尾梁装置	实用新型
提高浓香型白酒呈香味物质含量的方法	发明
单缸柴油机的调速器	发明
从盐液中获得氯化锂的方法和实施此方法的设备	发明
用于制造颗粒的吸附剂的方法和实施此方法的设备	发明
具有双光电二极管差分输入的塑料光纤接收器和实现方法	发明
一种最大功率点跟踪电路	实用新型
基于MOS管的整流电路	实用新型
一种基于蓝牙的在线监测系统	实用新型
一种基于GPRS电源管理的在线监测系统	实用新型
一种支持电源串接的充电控制设备	实用新型
在线监测光纤通信的中继系统	实用新型
具有旋转功能的太阳能装置	实用新型
防反灌保护电路	发明
防反灌保护电路	实用新型
过压保护电路及装置	发明
过压保护电路及装置	实用新型
安装于铁塔剪刀架的云台支架	实用新型
在线检测设备的测试系统	实用新型
供电装置、测试在线检测设备的系统	实用新型
易于耦合的用塑料光纤标识的石英光纤跳线检测装置	实用新型
一种海底光缆水密性试验装置	实用新型
绞合通体发光光缆	实用新型
一种塑料光纤收发模块	实用新型
一种预制光缆用金属铠装光缆	实用新型
一种耐高海拔超低温全介质自承式光缆	实用新型
一种耐高海拔超低温OPGW光缆	实用新型
一种输电线路导线状态综合监测系统	实用新型
一种林下防火监控装置	实用新型
一种自密封调心滚子轴承	实用新型
带密封的调心滚子轴承	发明
一种测量地铁轴箱轴承外圈挡边角度20°的装置	实用新型
一种制备双胺嘧啶的方法	发明
真空密封造型生产线	实用新型
四层钢丝帘布层加0度的带束层结构	发明
纲丝外缠的胎圈结构	发明
科泰复”牌双氢青蒿素哌喹片侵犯其复方双氢青蒿素	发明
复方双氢青蒿素	发明
复方哌喹片	发明
抗疟药新药复方双氢青蒿素	发明
抗疟药新药复方双氢青蒿素	发明
胶印飞达超声波双张控制系统	发明
糊盒机自动加胶	实用新型
胶装开槽去纸屑	实用新型
小牛脾提取物注射液	发明
安神补脑液中维生素B<base:Sub>1</base:Sub>的质量控制方法	发明
安神补脑液的膜生产工艺及其产品	发明
小儿柴胡、桂枝退热中药制剂	发明
一种提高平阳霉素生物合成的效率的方法	发明
带大数据基础平台图形用户界面的电脑	外观设计
一种基于大数据技术的分布式任务调度方法	发明
带大数据基础平台图形用户界面的电脑	外观设计
一种基于大数据技术的分布式任务调度方法	发明
一种在小程序上播放RTSP音视频流的方法	发明
SO2的非衡态高浓度两次转化制硫酸方法	发明
电石炉尾气的处理与再利用方法	发明
一种化盐池	实用新型
一种化盐池	实用新型
一种化盐池	实用新型
磁芯和滤波装置	实用新型
一种适合于熔炼铸造法生产硅铝合金电子封装材料的合金	发明
一种梯度硅铝-碳化硅铝电子封装复合材料及其制备方法	发明
一种硅铝合金内置冷却结构及其成型方法	发明
一种具有高抗拉强度的硅铝合金封装材料及其制备方法	发明
一种高硅铝合金电子封装材料的增强结构	实用新型
一种大跨度油脂输送装臵	实用新型
一种用于治疗湿热症的中药溶液剂及其制备方法	发明
槐定碱及其作为镇痛剂的应用	发明
治疗更年期综合症的药物	发明
治疗更年期综合症的药物	发明
槐定碱及其作为镇痛剂的应用	发明
槐定碱及其作为镇痛剂的应用	发明
槐定碱及其作为镇痛剂的应用	发明
槐定碱及其作为镇痛剂的应用	发明
槐定碱及其作为镇痛剂的应用	发明
低温空调热泵系统及使用该系统降低温度调节波动的方法	发明
光伏直驱系统及其控制方法	发明
双PWM变流器直流母线电压波动抑制方法及控制方法	发明
能源网关、家用电器、直流微电网系统及其能源管理方法	发明
时钟电路稳定性的判别方法及装置	发明
一种吸音隔热材料的制备及其制品	发明
铁矿井下分段采矿方法	发明
磁铁矿湿式预选的方法	发明
中酸性岩浆型矿床找矿方法	发明
中酸性岩浆型矿床找矿方法	发明
铁矿井下分段采矿方法	发明
磁铁矿湿式预选的方法	发明
中酸性岩浆型矿床找矿方法	发明
铁矿井下分段采矿方法	发明
磁铁矿湿式预选的方法	发明
带空中院馆的住宅	实用新型
夹层住宅	实用新型
带空中院馆的住宅	实用新型
夹层住宅	实用新型
别墅级洋房	实用新型
别墅级洋房	实用新型
不等螺旋角立铣刀	发明
硬质合金挤压成型剂制备以及在挤压生产中的应用	发明
一种低密度纤维板的制备方法	发明
三维立体可移动式治疗床	实用新型
智能数码锁1	实用新型
智能数码锁2	实用新型
智能数码锁3	实用新型
编码电磁锁	实用新型
一种耐热输送带用耐高温型浸胶帆布的生产方法	发明
一种帘子布用高强低缩涤纶工业长丝的生产方法	发明
一种新型工业空调表冷器	实用新型
一种特殊橡胶骨架材料织造结构	实用新型
一种输送带用三经平纹浸胶重型帆布	实用新型
一种输送带用双经平纹浸胶重型帆布	实用新型
一种带有变频控制器的工业空调控制系统	实用新型
一种轮胎帘子布喷气织机用不等密型钢筘	实用新型
一种轮胎用绿色环保浸胶涤纶帘子布的生产方法	发明
一种特殊橡胶骨架材料织造结构	实用新型
一种输送带用三经平纹浸胶重型帆布	实用新型
一种新型工业空调表冷器	实用新型
一种帘子布用高模低缩涤纶工业长丝的生产方法	发明
一种帘子布用高强低缩涤纶工业长丝的生产方法	发明
一种基于大数据技术的电力费控方法及系统	发明
基于大数据处理的电压监测方法	发明
电力营销系统的用电设备信息展示方法和系统	发明
自助业务办理终端(2)	外观设计
一种基于层析分析法的电网支路参数评价方法	发明
一种基于负荷率分类统计的灵敏度计算方法	发明
一种基于欧式路径判别的SVG图形潮流流向的识别方法	发明
一种离散无功动态替换连续无功的协调控制方法	发明
一种基于供电路径搜索的配电网N-1+1快速计算方法	发明
一种基于分布式设计的日前计划计算方法	发明
环氧浇筑干式变压器	实用新型
一种10kV户外真空断路器密封装置	实用新型
一种10kV户外真空断路器密封机构	实用新型
线损采集装置、系统	实用新型
一种充气式拆回电能表测试分拣装置	实用新型
一种全兼容流水线用电能表检测装置	实用新型
一种双直流电源自动冗余零延时切换系统	实用新型
三相四线电能表断零线检测装置	实用新型
一种可整体溯源的高压电能检定装置	实用新型
一种室外电能计量装置液晶性能的检测系统	实用新型
一种便于带电杆上维护的罩式FTU	实用新型
一种高压源安全防护系统	实用新型
一种电池内置的罩式FTU	实用新型
一种便携式电表箱RS485接线快速检测装置及方法	发明
HEV模式切换的数据驱动预测控制器设计方法及系统	发明
一种避障转向结构改进的智能巡检机器人	实用新型
一种探测机构转向改进的智能巡检机器人	实用新型
一种四驱液压驱动系统改进的智能巡检机器人	实用新型
环氧浇筑干式变压器	实用新型
巡检机器人(E1121)	实用新型
铁轭绝缘机构	实用新型
变压器线圈端部出线机构	实用新型
变压器绕组夹紧装置	实用新型
一种基于M-LVDS总线实时高效数据传输方法	发明
三角形变压器线圈出头折弯装置	实用新型
一种应用于暂态录波型故障指示器的录波同步方法	发明
基于链路转接的智能变电站维护方法	发明
变电站110KV出线开关分闸类型的识别方法	发明
一种高效散热的一二次融合配电终端电源	实用新型
一种用于拼接机箱的型材	实用新型
一种配电终端的瞬压闭锁模块	实用新型
紧凑式的配电终端蓝牙模块	实用新型
智能变电站SCD文件的分布式解析配置方法	发明
一种10kV户外真空断路器箱体	发明
罩式馈线终端装置	实用新型
一种直线位移量精密测量装置	实用新型
一种多表合一用能异常分析方法	发明
一种数据采集卡的拆卸机构	实用新型
一种安全生产数据前置机	实用新型
一种工业网络存储器的存储盘更换机构	实用新型
一种具有智能故障分析功能的IT运维系统	发明
一种低功耗10kV户外真空断路器	实用新型
电子式高压费控成套装置	实用新型
费控系统的防窃电装置	实用新型
用于拓扑识别的智能移动终端	实用新型
罩式馈线终端散热外罩	外观设计
智能化一二次融合柱上断路器	实用新型
一种云化分布式实时数据库系统	发明
一种基于双一线激光雷达自主导航机器人	发明
一种基于深度学习的图像识别技术改进的智能机器人	发明
一种配网主站单相接地故障选线定位方法	发明
配电终端检测转接装置	实用新型
一种用于配电网自愈的智能供电恢复方法	发明
一种基于回归分析的时序数据索引方法	发明
一种兼顾安全性与经济性的配网自愈优化方法	发明
一种配电终端调试工装	实用新型
一种台区用物联网配电终端	实用新型
一二次融合电子式零序电压传感器配电终端用调制模块	实用新型
一种充电速率可控的超级电容充电管理电路	实用新型
有载调容调压变压器有载开关与低压套管的连接机构	实用新型
环氧树脂干式变压器的高压线圈绝缘气道机构	实用新型
一种暂态录波型故障指示器误启动滤除方法	发明
立体巻鉄芯变压器螺杆限位机构	实用新型
变压器低压线圈铜排出头的防护机构	实用新型
变压器绕组的高压分接出线结构	实用新型
一种基于启发式判断的配电网运行数据质量检测方法	发明
一种用于PT取电双电源延时切换电路	实用新型
一种电网设备地图渲染方法	发明
一种电网智能调度系统软件版本监测部署方法	发明
一种基于差动电流与故障特征量的故障类型识别方法	发明
基于广域同步测量电能表的计量装置检测系统	发明
适用于智能电表负荷曲线存储的flash操作方法	发明
一种提高光耦隔离串行通信速率的方法	发明
一种计量箱箱门开合检测装置	实用新型
便于线路整合的智能电表	实用新型
便于安装的智能电表	实用新型
一种电流互感器接入装置	实用新型
一种用于固定断路器的夹持装置	实用新型
可变电压智能输出装置	实用新型
一种模组化终端通信模块检测线用下料机械手	实用新型
一种模组化终端通信模块出入库用周转箱	实用新型
电能表计量模块抗工频磁场干扰装置	实用新型
台区环境仿真装置	外观设计
一种具有过流保护的高压电能表	实用新型
台区智能融合终端生产测试工装	实用新型
电能表PCBA测试工装	实用新型
导轨式双路直流电能表(DJSF1079)	外观设计
一种具有数字量输出的开合式电流互感器	实用新型
一种双绕组开合式电流互感器	实用新型
一种多路直流模拟量采集装置	实用新型
一种经互感器接入式三相四线表	实用新型
用于小水电站的保护监控系统	实用新型
一种基于大数据的行迹相似对象识别方法与系统	发明
一种分布式稽查系统	发明
一种故障分析自动保护控制装置	实用新型
一种能够检测电动机震动参数和外壳温度的装置	实用新型
一种车辆类型识别照相机	实用新型
10kV共箱式户外真空断路器的数字化组件	实用新型
10kV支柱式高压开关的数字化模块	外观设计
10kV支柱式高压开关的数字化模块	实用新型
10kV共箱式户外真空断路器的数字化组件	外观设计
一种就地化保护装置参数同步方法	发明
一种电力刀闸分合闸远程辅助识别装置	实用新型
一种设备GIS刀闸分合闸远程辅助识别	实用新型
一种基于梯形模糊数据系统的配电网可靠性评估方法	发明
基于采样值算法的刀闸位置快速自适应纠正方法	发明
一种基于多源时空数据组配的目标辨识方法与系统	发明
一种非侵入式负荷电能表的实负荷检测方法及系统	发明
一种基于动态模糊识别的CT饱和识别方法	发明
10kV户外真空断路器的分闸装置	实用新型
基于分组的负荷曲线数据存取方法	发明
一种数字式一二次融合成套设备试验装置	实用新型
实现IEC61850智能装置即插即用的接入配置方法	发明
一种模组化终端通信模块检测线用下料机械手	发明
基于混合计费数据的电力计费公平性智能分析系统及方法	发明
一种台区拓扑识别特征电流注入电路	实用新型
FCT测试装置	实用新型
一种高精度开合式电流互感器及其数据采样方法	发明
一种模组化终端通信模块出入库用周转箱	发明
电池上料安装流水线装置	实用新型
一种AGV与机器人协同运动中转治具	实用新型
负荷曲线数据存取方法	发明
基于Givens正相交相似变换的低频振荡分析方法	发明
负载自适应跨平台文件传输协议及其分布式服务实现方法	发明
一种基于AGV与机器人协同运动的流水线核查系统	实用新型
一种保护工业互联网数据隐私和完整性的方法及程序产品	发明
一种基于插值的变电站负载率可视化方法	发明
基于规则文件的变电站智能装置ICD模型的校验方法	发明
基于PWM捕获的高鲁棒性IRIG-B直流码解码方法	发明
一种多接线直流分流器	实用新型
嵌入式电能表(DTSD178-E)	外观设计
一种轻微故障情景防止工频磁场干扰母线差动保护的方法	发明
一种基于RS485的高精度对时方法	发明
一种基于数据库的电力业务智能仿真管理系统及方法	发明
一种基于分布式资源协同的虚拟电厂监督系统	发明
一种用于综合供能系统的分层分布式故障处理系统	发明
一种用于综合能源的自趋优控制系统	发明
一种用于园区的可调控能力建模系统	发明
AGV和机器人协同运动的流水线核查系统	外观设计
AGV与机器人协同运动中转治具	外观设计
基于区块链技术的电力交易多市场协同管理系统及方法	发明
一种变电站远动装置的远程通信方法及装置	发明
一种实时操作系统运行状态的可视化监视方法	发明
一种用于综合能源系统的优化调度系统	发明
一种基于模型驱动和数据驱动的综合能源态势感知系统	发明
一种基于区块链的智慧综合能源管控系统	发明
一种电-气综合能源系统协同优化方法	发明
深度融合极柱(ZW32)	外观设计
一种工业网络存储器的存储盘更换机构	发明
一种安全生产数据前置机	发明
一种具有智能故障分析功能的IT运维系统	发明
天然碱深薄层多连通水平井井眼轨迹控制方法	发明
含NaHCO3碱卤湿分解蒸发制碱工艺	发明
高盐低碱强制循环碳化法制纯碱工艺	发明
一种节能气流干燥换热器	实用新型
一种合成氨、尿素联产液体二氧化碳的方法	发明
一种快速水解的功能尿素及其制备方法	发明
天然碱深薄层多连通水平井井眼轨迹控制方法	发明
含NaHCO3碱卤湿分解蒸发制碱工艺	发明
高盐低碱强制循环碳化法制纯碱工艺	发明
一种深部天然碱钻井开采分段固井工艺	发明
一种节能气流干燥换热器	实用新型
一种合成氨、尿素联产液体二氧化碳的方法	发明
一种快速水解的功能尿素及其制备方法	发明
一种莫代尔纤维制作方法	发明
生产高湿模量粘胶纤维的流水线	实用新型
一种三叶粘胶长丝、制备方法及其喷丝头组件	发明
一种电子辐射浆粕制备粘胶长丝的方法	发明
一种络筒机丝条卷绕定长装置	实用新型
一种纺丝机用电锭开关测试仪	实用新型
一种三叶粘胶长丝、制备方法及喷丝头组件	发明
一种电子辐射浆粕制备粘胶长丝的方法	发明
一种竹浆再生纤维素粘胶长丝及制备方法	发明
一种用于粘胶纤维生产中的黄化方法	发明
异形截面粘胶长丝、制备方法及喷丝头组件	发明
一种连续制备纤维素/离子液体溶液的方法	发明
一种离子液体水溶液零排放的处理方法	发明
透析压液废碱液回收利用方法及装置	发明
一种保证粘胶长丝染色均匀度的检测方法	发明
用于生产异形截面粘胶长丝的喷丝头组件	实用新型
一种除尘式空调送风口装置	实用新型
一种络筒机丝条卷绕定长装置	实用新型
一种纺丝机用电锭开关测试仪	实用新型
一种可避免喷丝头损伤的喷丝头螺帽	实用新型
一种自动上料装置	实用新型
一种用于生产大筒子的络筒机定速装置	实用新型
一种粘胶消光剂纺前注入装置	实用新型
一种用于粘胶生产浸渍工序的输碱装置	实用新型
一种具有安全防腐性能的纺丝机防护窗	实用新型
一种用于粘胶长丝纺丝机的凝固辊	实用新型
一种旋转导丝器	实用新型
一种冲床安全进料装置	实用新型
酸浴过滤器的阀门压板	实用新型
嵌入式分丝工具	实用新型
一种研磨机的联轴器装置	实用新型
淋洗机传输装置中连接板的自动加油装置	实用新型
一种丝束水洗机	实用新型
一种导丝装置	实用新型
一种纺丝机的导丝刮水器	实用新型
一种过滤机滤网孔板的拆卸工具	实用新型
一种用于氨氧化烷基吡啶的催化剂	发明
一种氰基吡啶生产氨深度回收装置	实用新型
一种氰基吡啶生产尾气深冷回收装置	实用新型
一种O-甲基-N-硝基异脲萃取离心装置	实用新型
一种2-氯烟酸分离提纯装置	实用新型
2-氯烟酸副产磷酸钙干燥包装装置	发明
2-氯烟酸副产三乙胺分离提纯装置	发明
2-氯烟酸废水萃取回收装置	发明
硝化冰解反应自动控制装置	实用新型
易燃易爆有机溶解过滤装置	实用新型
MNO萃取提纯干燥装置	实用新型
3-氰基吡啶生产尾气环保处理装置	实用新型
3-氰基吡啶生产空气循环装置	实用新型
3-氰基吡啶合成装置	实用新型
3-氰基吡啶循环萃取装置	实用新型
3-氰基吡啶反应预热循环装置	实用新型
一种用于氨氧化烷基吡啶的催化剂	发明
一种氰基吡啶生产氨深度回收装置	实用新型
一种氰基吡啶生产尾气深冷回收装置	实用新型
一种2-氯烟酸分离提纯装置	实用新型
2-氯烟酸副产磷酸钙干燥包装装置	实用新型
2-氯烟酸副产三乙胺分离提纯装置	实用新型
2-氯烟酸废水萃取回收装置	实用新型
一种O-甲基-N-硝基异脲萃取离心装置	实用新型
一种用于氨氧化烷基吡啶的催化剂	发明
一种氰基吡啶生产氨深度回收装置	实用新型
一种氰基吡啶生产尾气深冷回收装置	实用新型
一种2-氯烟酸分离提纯装置	实用新型
2-氯烟酸副产磷酸钙干燥包装装置	实用新型
2-氯烟酸副产三乙胺分离提纯装置	实用新型
2-氯烟酸废水萃取回收装置	实用新型
一种O-甲基-N-硝基异脲萃取离心装置	实用新型
高活性低挥发物聚醚多元醇的制备方法	发明
高分子量低不饱和度高伯羟基含量聚醚多元醇的制备方法	发明
降低聚醚多元醇VOC含量的方法	发明
一种消光PVC糊树脂及其制备方法	发明
高活性低挥发物聚醚多元醇的制备方法	发明
一种防眩投光灯	发明
一种防眩照明模块	发明
一种高效安全的RFID的收发方法及其系统	发明
铁路站场列车车辆接近智能报警装置	实用新型
一种有源RFID电子标签的防拆装置	发明
一种聚酯废气安全焚烧处理系统	实用新型
一种保暖舒爽型改性聚酯复合纤维的制备方法	发明
一种使用假捻变形加弹机生产涤纶长丝的工艺	发明
一种三色异彩功能性涤纶花式复合纱及生产方法	发明
一种新型仿毛差别化纤维的制备方法	发明
一种聚酯废气安全焚烧处理系统	实用新型
一种保暖舒爽型改性聚酯复合纤维的制备方法	发明
一种使用假捻变形加弹机生产涤纶长丝的工艺	发明
一种三色异彩功能性涤纶花式复合纱及生产方法	发明
一种新型仿毛差别化纤维的制备方法	发明
一种保暖舒爽型改性聚酯复合纤维的制备方法	发明
一种使用假捻变形加弹机生产涤纶长丝的工艺	发明
一种三色异彩功能性涤纶花式复合纱及生产方法	发明
一种新型仿毛差别化纤维的制备方法	发明
一种高质量低磷硫高合金钢的混炼方法	发明
多口连体导卫	实用新型
一种高质量低磷硫高合金钢的混炼方法	发明
航空级片剂钒产品制备方法与流程	发明
一种用于检测染色体拷贝数变异的测序文库构建方法和试剂盒	发明
精喹禾灵的制备方法	发明
2-乙氧基羰基氨基磺酰基-N,N-二甲基烟酰胺的合成方法	发明
一种小麦苗后复配除草剂	发明
2-(4′-羟基苯氧基)-6-氯苯并噁唑的制备方法	发明
一种水稻田综合除草组合物	发明
福美双.丙环唑复配杀菌剂	发明
精喹禾灵的制备方法	发明
一种6-氯-2-羟基喹喔啉的生产工艺	发明
2-乙氧基羰基氨基磺酰基-N,N-二甲基烟酰胺的合成方法	发明
2-(4′-羟基苯氧基)-6-氯苯并噁唑的制备方法	发明
一种悬浮驱鸟剂及其制备方法	发明
福美双•丙环唑复配杀菌剂	发明
一种小麦苗后复配除草剂	发明
一种水稻田综合除草组合物	发明
精喹禾灵的制备方法	发明
一种6-氯-2-羟基喹喔啉的生产工艺	发明
2-乙氧基羰基氨基磺酰基-N,N-二甲基烟酰胺的合成方法	发明
2-(4′-羟基苯氧基)-6-氯苯并噁唑的制备方法	发明
一种悬浮驱鸟剂及其制备方法	发明
福美双•丙环唑复配杀菌剂	发明
一种小麦苗后复配除草剂	发明
一种水稻田综合除草组合物	发明
高纯度2,6-二氯喹喔啉的制备方法	发明
即食沙河粉的加工方法	发明
即食沙河粉的加工方法	发明
即食沙河粉的加工方法	发明
即食沙河粉的加工方法	发明
镀膜电极设计方法	发明
钢珠水压式石英水晶片外形修整工艺(3225)	发明
水晶片副电极的‘缺口’设计方法(4025)	发明
钢珠水压式石英水晶片外形修正方法	发明
一种超低冰点氮氧化物还原剂及其制备方法	发明
一种元明粉烟气除钙镁及连续进料方法	发明
将钙芒硝矿进行提纯制得二水石膏的方法	发明
一种具有自稀释功能的硫酸钠溶液和芒硝石膏专用分离机	实用新型
一种用于分离硫酸钠溶液和芒硝石膏的专用分离系统	实用新型
五效真空逆流蒸发工艺料位动态自动控制系统	实用新型
硫酸钡废渣综合利用方法及墙体充填材料	发明
硫化碱两效蒸发工艺系统	发明
一种硫化碱稀液与十水芒硝生产硫化钠和硫酸钠工艺	发明
一种圆筒混料机现场制造安装一体化的方法	发明
轮边电动车桥	发明
锰铜合金奥贝球铁汽车后桥螺旋锥齿轮及其制备方法	发明
轧制高铌管线钢的方法	发明
口服胰岛素复合制剂及其制备方法	发明
一种治疗妇科感染的治糜灵栓药物及制备方法	发明
一种清热通淋药物	发明
清肝祛黄的药物	发明
一种用粉煤灰制备塑料改性剂的方法	发明
一种用粉煤灰制备塑料改性剂的方法	发明
一种用粉煤灰制备塑料改性剂的方法	发明
钛合金热蠕变成形技术	实用新型
柔性组合预应力夹具	发明
三维空间下住宅每户多功能绿化景观节点	实用新型
一种用于高寒地区大坝的生态泄流装置	实用新型
一种应用于加固工程的快拆快装型模板	实用新型
一种便于调节的埋地管固定装置	实用新型
袜筒染色判等检测装置	实用新型
异性纤维加工用喷丝板	实用新型
一种分离分析米力农的方法	发明
一种米力农注射液	发明
一种盐酸莫西沙星及其对映异构体的分离测定方法	发明
盐酸莫西沙星中酒石酸残留量检测方法	发明
盐酸莫西沙星中L-(+)-的检测方法	发明
三七三醇皂苷的制备方法及其应用	发明
藿香油在制备治疗细菌感染性疾病的药物中的用途	发明
藿香油在制备治疗奶牛乳房炎的药物中的用途	发明
一种治疗过敏性鼻炎的中药组合物及其制备方法	发明
一种治疗子宫内膜异位的中药组合物及其制备方法	发明
一种三七三醇皂苷组合物及其制备方法和用途	发明
一种中药组合物及其制备方法	发明
一种三七三醇皂苷组合物及其制备方法和用途	发明
一种中药组合物及其制备方法	发明
一种三七三醇皂苷组合物及其制备方法和用途	发明
一种中药组合物及其制备方法	发明
广藿香酮的新用途	发明
一种三七三醇皂苷组合物及其制备方法和用途	发明
一种中药组合物及其制备方法	发明
一种浮箱式采卤泵站	实用新型
一种新型用光卤石生产氯化钾生产系统及方法	发明
一种回收氯化钾的方法和系统	发明
一种光卤石盐田的矿物采收方法	发明
一种由光卤石矿制取氯化钾的方法	发明
吸附法利用老卤制备高锂母液的方法和装置	发明
一种沉锂母液处理的方法和装置	发明
带有钕铁硼磁材止挡的桥式起重机	实用新型
一种钕铁硼磁材悬架	实用新型
桥式起重机的钕铁硼磁材止挡	实用新型
滚筒活动门	实用新型
滚筒筒体	实用新型
偏心滚筒	实用新型
滚筒筒体	实用新型
滚筒活动门	实用新型
偏心滚筒	实用新型
滚筒 1	实用新型
滚筒 2	实用新型
一种单脉冲高精度测角系统及其测角方法	发明
一种超高频射频识别空中接口协议测试系统	实用新型
一种单脉冲高精度测角系统及其测角方法	发明
带点频本振电路的宽带接收机	发明
发射机信号放大电路	发明
可调功分器	发明
无线高清视频传输机多接口板	发明
宽带带阻高选择性滤波器	发明
一种便携式接收机本振频率变换步进控制模块	发明
零点可调的微带滤波器	发明
中心频率与带宽可调的基片集成波导滤波器	发明
基于ADS负载牵引的高效率功放模块	发明
一种防止法兰盘安装变形的功放管保护结构及其成型方法	发明
一种测试电视机多路AV输入功能的方法及装置	发明
快速浏览节目的方法	发明
一种网络电视数据管理装置及系统	发明
模拟图象提升到数据图象的核心方法	发明
网络终端产品的在线升级方法	发明
自动放映的文件的制做方法及该文件的播放方法	发明
一种数字电视接收机的节能系统及方法	发明
一种提高电视机终端设备数字字幕数据处理效率的方法	发明
条件接收实现系统、数字电视接收机及条件接收装置	发明
嵌入式机顶盒调试、测试方法	发明
通过一种点阵字库实现多种字形大小的方法	发明
一种数字媒体终端播放广告的方法	发明
一种数字电视接收机视频信号切换电路及方法	发明
一种数字媒体终端广告内容的实时更新方法	发明
为电视用户提供个性化服务内容的方法及系统	发明
IP机顶盒及在IP机顶盒中实现跨频点业务的方法	发明
一种数字电视接收机的节能待机系统	发明
一种数字电视信息广播系统及设备	发明
一种数字电视录制条件接收节目的方法和数字电视	发明
一种在数字视频广播中实时文本广告的实现方法及系统	发明
一种数字电视接收终端软件的升级方法、系统及终端1	发明
一种数字电视接收终端软件的升级方法、系统及终端2	发明
一种遥控器指令的识别方法、装置及家用电器	发明
一种数字电视的频道切换方法、系统及数字电视接收终端	发明
一种低功耗待机的机顶盒	发明
一种机顶盒软件的加密保护方法、系统及机顶盒	发明
一种机顶盒分析仪及其远程分析机顶盒的系统、方法	发明
数字电视终端及控制其外接设备电源开关的方法、装置	发明
一种图形处理方法、装置及数字终端	发明
一种双向交互型机顶盒的节能系统及双向交互型机顶盒	发明
一种机顶盒菜单的开发方法	发明
数字电视机顶盒及其文件升级装置与方法	发明
PVR机顶盒及待机状态下PVR预约的实现方法	发明
基于分段式的嵌入式固件升级方法及装置	发明
将节目流转换成传输流的方法和系统	发明
在数字电视系统中实现数字媒体广告的方法及其设置	发明
基于数字电视签名的固件升级、固件封装方法与装置	发明
一种EPG存取存储方法和系统	发明
一种数字电视接收终端及其广告数据处理方法	发明
一种实现数字电视中图文电子节目指南信息的方法及装置	发明
一种数字电视调查方法、系统和机顶盒终端	发明
数字电视接收机及其在空机状态下的自动搜索节目方法	发明
一种数字电视接收终端及其升级控制方法和装置	发明
数字电视接收机及其对录制文件进行锁控制的方法和装置	发明
一种基于机顶盒的节目显示系统及方法	发明
测试电子产品串口的方法和工装	发明
一种数字电视广告的播放方法、系统及数字电视接收终端	发明
一种异种网络之间的通信方法及智能设备的互联网络	发明
一种电子设备的自动测试系统	发明
一种数字电视接收机实现多伴音的方法	发明
一种机顶盒安全运行方法	发明
一种图象捕捉方法	发明
机顶盒立式底座	发明
一种机顶盒Loader模块升级方法及其机顶盒	发明
一种数字电视接收终端数据共享的方法、装置以及系统	发明
数字电视节目的播放系统、方法及数字电视接收终端	发明
一种数字电视信息播放方法及系统	发明
一种测试方法及测试设备	发明
终端实现方法、计算机终端及电视接收系统	发明
一种程序运行方法及机顶盒	发明
一种定位方法及装置	发明
信息提示方法以及对应的信息提示系统、终端、前端设备	发明
一种对电视节目进行排序的方法和装置	发明
一种数字电视的数据处理系统及方法、数字电视接收终端	发明
机顶盒节目搜索方法及机顶盒节目搜索系统	发明
基于PID重构的数字电视节目处理方法	发明
数字电视接收机及其节目搜索、节目切换方法	发明
数字电视接收机及其确定多级窗口剪切关系的方法	发明
一种影片缩略图的压缩方法及压缩装置	发明
EPG数据单双向并行接收方法及其机顶盒	发明
基于卫星电视机顶盒的广告业务实现方法、系统和机顶盒	发明
一种机顶盒以及基于机顶盒的频道选择方法	发明
一种广告播放系统和方法	发明
一种用户操作数据的保存方法、系统及数字电视接收终端	发明
一种机顶盒存台极限的测试方法、服务器及系统	发明
一种IPTV接收终端及其远程唤醒方法、系统	发明
含有描述信息的构件及函数库的构建方法	发明
嵌入式系统的文件操作方法	发明
数字电视接收机及解复用设备在混合应用环境中的操作方法	发明
数字电视网络系统、数字电视一体机及其升级方法	发明
节目录制方法、录制节目的回放方法及机顶盒	发明
一种基于数字电视的节目预览方法及系统	发明
一种动态生成字幕图像数据及字幕数据流的方法	发明
在嵌入系统的非易失存储器中进行数据操作的方法	发明
解决GUI图形系统在多种显示标准下动态切换的方法	发明
一种节目信息发送系统、方法以及接收终端	发明
IPTV系统、用于IPTV系统的信息搜索方法	发明
一种以XML方式存储、显示EPG数据的方法和系统	发明
一种机顶盒软件升级的方法	发明
一种数字电视机顶盒窗口图像处理方法和系统	发明
一种数字电视接收终端软件的升级方法、系统及终端	发明
一种频道的搜索方法、系统及数字电视接收终端	发明
一种数字电视服务系统处理信息的方法及装置	发明
一种数字电视机卡分离装置及其处理方法	发明
一种数字电视画面捕捉方法及系统	发明
一种数字电视网络节目接收方法、装置及接收设备	发明
能快速检测故障的机顶盒及其检测装置	发明
一种数字电视接收终端进行卡拉OK的方法、系统及终端	发明
一种自定义协议服务程序的监测方法及监测系统	发明
P2P流媒体系统及其中的流媒体下载方法	发明
IPTV系统、音视频编码切换处理方法及设备	发明
流媒体数据的传输方法及系统	发明
提供、处理多路视频的数字电视节目的方法及设备	发明
一种单向机顶盒收看点播节目的方法及共数字电视广播系统	发明
实时监控系统、使用数字电视接收机实现监控的方法	发明
一种数字电视领频干扰信号产生及控制方法和系统	发明
利用机顶盒多人游戏的装置及方法	发明
一种嵌入式浏览器本地临时文件的缓存方法	发明
一种机顶盒机箱	发明
一种手持设备的待机电路及其唤醒方法	发明
智能测试遥控器及其使用方法	发明
一种基于用户操作日志的EPG校准系统及方法	发明
一种IP视频流复用方法及其系统	发明
指纹识别控制权限的系统及方法	发明
一种波形和信号测试装置及方法	发明
一种EPG栏目生成方法	发明
机顶盒、收视率实时统计方法及系统	发明
机顶盒、采用拼音输入实现机顶盒操作的方法	发明
基于与非型闪存存储设备的系统软件升级方法	发明
一种实现机顶盒菜单快捷方式的方法及机顶盒	发明
PCB板成品绝缘可靠性测试的图形结构及其方法	发明
机顶盒动态信息显示方式	发明
一种主板散热装置及具有该主板散热装置的机顶盒	发明
嵌入式设备及其在OSD界面显示语言文字的方法	发明
一种节目数据信息更新系统及数据更新方法	发明
一种亮色调节方法、数字电视接收终端及前端服务器	发明
一种节目订制及播放方法、装置及数字电视机顶盒	发明
一种机顶盒数据库的实现方法及机顶盒	发明
一种监控方法、移动终端和数字电视接收终端	发明
一种机顶盒节目信息更新的方法、机顶盒、服务器及系统	发明
一种机顶盒修复方法、系统、机顶盒及服务器	发明
获取媒体文件的元数据信息的方法、系统及多媒体播放器	发明
基于移动终端显示数字电视内容的方法和系统及其装置	发明
电视游戏的实现方法及系统、数字电视终端	发明
屏幕显示方法、数字电视接收终端及数字电视系统	发明
实现喜爱节目指南的方法和数字电视接收终端	发明
一种数字电视的窗口处理方法和装置	发明
一种节目排序方法和数字电视接收终端	发明
机插电子元器件的PCB板封装设计方法及PCB板	发明
一种检测供电电压极限值的方法及装置	发明
红外遥控信号传输方法及系统、红外接收和发射装置	发明
业务数据播放方法、数字电视接收终端和前端服务器	发明
一种节目排序方法及机顶盒	发明
一种检测逻辑电平极限值的方法及装置	发明
一种闪存烧录方法、烧录设备及烧录系统	发明
一种无线连接器、机顶盒及智能家电控制系统	发明
一种紧急事件获取方法及终端	发明
数字电视接收终端	发明
一种机顶盒快速启动方法及机顶盒	发明
一种遥控器测试装置及方法	发明
节目播放提示方法、机顶盒及机顶盒进行时间提示的方法	发明
一种用户设备启动方法及用户设备	发明
基于数字电视终端实现对讲功能的方法、装置及系统	发明
一种网页焦点元素的切换方法及数字电视接收终端	发明
一种媒体流播放方法及系统	发明
一种网页链接定位方法及装置	发明
一种支持多台电视机终端的机顶盒及方法	发明
一种数字电视节目录制保护方法、系统及数字电视终端	发明
一种信息发布方法、系统及数字电视接收终端	发明
数字电视接收终端、应急广播启动方法和系统	发明
一种数字电视搜索节目的方法和装置	发明
按键检测装置及方法	发明
一种机顶盒开机引导方法及装置	发明
一种处理双向业务的方法、系统以及相关设备	发明
一种在真空荧光显示器上显示字符的方法和装置	发明
一种双面手机	发明
一种耐压测试辅助机构及测试方法	发明
一种具有保护层的纸基印刷电路板及其制备方法	发明
一种信息交互方法、装置及系统	发明
一种缩放的方法及装置	发明
一种多模式的触控板遥控器	发明
一种机顶盒及机顶盒保护方法	发明
一种用户界面的控制方法及装置	发明
一种遥控控制方法、显示控制装置、遥控器及系统	发明
一种机顶盒及其数字电视换台的方法	发明
一种用户界面的操作控制方法及装置	发明
一种机顶盒、机顶盒供电方法及机顶盒供电系统	发明
一种示波器	发明
一种处理数模混合信号的方法及机顶盒	发明
一种缓冲区中媒体流的管理方法及装置	发明
一种播放多媒体文件的方法及装置	发明
一种实现FLV 视频播放的方法及装置	发明
一种视频处理过程中缩略图提取方法及装置	发明
一种机顶盒存台数量的优化方法及装置	发明
一种利用机顶盒浏览网页的方法和机顶盒	发明
数字电视接收终端、将数据写入闪存的方法及系统	发明
一种数字电视接收终端的管理方法及装置	发明
一种输入事件管理方法及装置	发明
一种存储设备的固件升级的方法及装置	发明
一种数字电视的切台控制方法及其装置	发明
一种机顶盒测试方法、播出卡、机顶盒、服务器和系统	发明
一种信息发布方法及设备、系统	发明
一种机顶盒升级方法及设备	发明
广播节目背景图片显示方法、装置和系统	发明
一种数字电视控制脚本运行方法及装置	发明
一种功能键输入方法、嵌入式设备及功能键输入系统	发明
一种辅助校准卫星信号的方法及装置	发明
系统数据配置的方法、数字电视接收终端及前端系统	发明
一种流媒体协议的扩展方法及装置	发明
一种传输流的共享方法	发明
一种数据处理的方法及数字电视终端	发明
一种网络接入的方法、网关及系统	发明
控制播放电视节目的方法及数字电视终端	发明
一种公交车分段计费方法及装置、系统	发明
一种手机触摸屏性能测试的方法及装置、系统	发明
进入睡眠及唤醒模式的方法及系统	发明
灯具（方形圆角）	外观设计
一种自动控制频道音量的方法及数字电视终端	发明
一种视频播放自适应调节的方法及装置	发明
灯具(六边形）	外观设计
凹版印刷车间的有机废气处理设备1	实用新型
机顶盒应用程序的更新方法及系统	发明
一种数字电视接收终端的自动测试方法及自动测试系统	发明
一种鼠标控制数字电视终端的方法及数字电视终端	发明
一种设定避开障碍物投影的方法及设备	发明
一种数字电视用户的分类方法、装置及系统	发明
一种文件的保护方法及系统	发明
一种网页的控制方法及浏览器	发明
一种自动化测试方法和系统	发明
一种移动终端来电的提示方法及数字电视终端	发明
一种输入法及数字电视终端	发明
一种基于摄像头的控制方法和移动终端	发明
一种移动通信方法、移动通信服务器以及系统	发明
一种资源访问处理方法及控制服务器	发明
一种电器控制方法及系统	发明
DiSEqC设备的输入端口配置方法、装置及机顶盒	发明
一种数字电视接收终端的节能方法及数字电视接收终端	发明
一种调整天线位置的方法及数字电视终端	发明
一种控制电视终端的方法、系统以及数字电视机顶盒	发明
对数字电视终端的断电控制方法、装置以及数字电视终端	发明
一种机顶盒供电电路及控制机顶盒供电电压的方法	发明
一种机顶盒的保护方法、设备及系统	发明
一种数字电视终端及数字电视业务的管理方法	发明
一种自动获取节目信号源的方法及数字电视终端	发明
一种控制设备电源的方法 及控制终端	发明
一种视频共享的方法及数字电视终端	发明
一种电视终端的控制方法及电视终端	发明
一种开关机测试方法、装置及系统	发明
一种遥控器按键转换方法、装置及系统	发明
一种软件的烧录方法	发明
一种自动供电的方法及装置	发明
一种设备测试的方法及测试装置	发明
一种预警的方法、终端、服务器及其系统	发明
一种数字电视接收终端及其切换频道的方法	发明
一种稳压器测试的方法、测试装置、控制设备及其系统	发明
一种在机顶盒中实现信号加密的方法、相关装置及系统	发明
一种数字电视终端的解锁方法及数字电视终端	发明
一种嵌入式软件测试监控方法及系统	发明
一种信号处理方法及相关装置	发明
一种红外串口通信方法和装置	发明
一种存取数据的操作方法和数据处理设备	发明
在数字电视终端中实现安全保护的方法及数字电视终端	发明
一种wifi设备软件升级的方法及wifi设备和系统	发明
一种用于数字电视机顶盒的抑制二次谐波的方法和装置	发明
一种条件接收的方法、设备及系统	发明
一种机顶盒的自动恢复方法及设备	发明
一种音效调节的方法、设备及系统	发明
一种节目播放的方法及设备	发明
一种安全下载方法及数字电视接收终端	发明
一种图像数据点阵的处理方法及装置	发明
一种管理网络接入设备的方法	发明
一种基于xml 的遥控器键值配置方法和系统	发明
一种测试电子设备性能的方法、设备及系统	发明
一种控制节目音量的方法及终端	发明
一种自适应用户身份的人机交互方法和装置	发明
一种终端资源访问控制方法和系统	发明
一种基于在线服务的自动纠错的方法和系统	发明
一种密码处理方法、装置及终端	发明
一种界面换肤方法及装置	发明
一种登录机顶盒的方法及终端	发明
一种数字电视定时控制的方法和装置	发明
一种节目列表推送方法和装置	发明
一种操作系统优化的方法及装置	发明
一种智能终端测试方法及装置	发明
一种快速上线的方法及装置	发明
一种节目搜索的方法及数字电视终端	发明
一种选项卡布局方法及装置	发明
一种播放电视节目的方法及装置	发明
一种二维码识别方法、机顶盒及系统	发明
一种故障修复方法及装置、系统	发明
一种软件授权使用的方法及系统	发明
一种传感器数据传输的方法、装置及系统	发明
一种动态设置option60的方法、网络设备以及前端	发明
灯具（叶子形）	外观设计
一种资源管理方法及终端设备	发明
一种同步显示的方法、终端及系统	发明
一种确定机顶盒分辨率的方法及装置	发明
一种字符的处理方法、装置及机顶盒	发明
一种操作机顶盒的方法及装置	发明
一种数字电视的音视频共享方法、终端及系统	发明
一种按键处理方法、装置及系统	发明
一种节目关联方法及机顶盒	发明
一种多屏互动的方法、装置及系统	发明
一种广告过滤的方法、媒体服务器、视频接收终端及系统	发明
一种视频播放的管理控制方法及装置、终端设备	发明
一种批量传输缩略图的方法及相关设备	发明
一种电视节目图标的生成方法和装置	发明
一种电视节目预订方法、服务器、客户端以及系统	发明
一种数据处理的方法、装置及系统	发明
一种内容匹配方法、装置及系统	发明
一种视频文件的处理及播放方法、装置及系统	发明
一种通过语音网络传输文字信息的方法、装置及系统	发明
一种基于HTTP实时流媒体协议的电视节目传输方法及装置	发明
一种生成字幕的方法及终端	发明
一种防止Android智能机顶盒非正常刷机的方法及装置	发明
一种家电控制的方法及终端	发明
一种用于flash 存储数据的方法及装置	发明
一种PIP播放的方法及终端	发明
一种视频通话的转接方法、终端及系统	发明
节目搜索系统及方法	发明
一种推荐节目的方法及系统	发明
一种终端的配对方法、终端及系统	发明
一种电视终端与手持终端的通信方法及系统	发明
一种软件升级的方法及装置	发明
一种感应式数据传输方法、数字终端及移动终端	发明
一种启用安全功能的方法和终端	发明
一种防止误操作的方法及终端	发明
一种语音识别方法、装置及终端	发明
一种数码管	发明
一种多媒体播放方法及相关设备	发明
一种状态切换方法及装置	发明
一种广播通道与宽带通道的控制方法及终端	发明
一种路由属性设置方法、数字电视接收终端及路由服务器	发明
机顶盒升级方法及系统、机顶盒	发明
一种序列化生产方法及控制终端	发明
一种机顶盒启动方法、机顶盒及系统	发明
可旋转电源适配器结构及网络电视机顶盒	发明
一种节目重复播放的方法和终端	发明
一种界面显示的测试方法和装置	发明
一种序列化启动安全功能的方法和装置	发明
一种数字电视控制方法、机顶盒及系统	发明
一种背景音乐控制方法、终端以及系统	发明
一种机顶盒测试方法、装置及系统	发明
一种流媒体传输控制方法及流媒体服务器	发明
一种音视频的播放方法及播放设备	发明
一种更新操作系统方法和装置	发明
一种POE多媒体终端	发明
接口检测装置及方法	发明
一种机顶盒升级方法、机顶盒、服务器和系统	发明
一种节目数据处理的方法及数字电视终端	发明
一种根据社交信息处理节目数据的方法与装置	发明
薄片检测装置和图像读取装置1	实用新型
一种电视界面交互方法、装置及机顶盒	发明
一种用户信息共享的方法、设备及系统	发明
一种社交关系管理的方法、设备及系统	发明
一种移动终端与机顶盒的配对方法及移动终端	发明
一种智能设备的遥控方法及相关设备、系统	发明
一种事件预约提示方法及机顶盒	发明
一种程序调试方法及装置	发明
一种HDCP功能测试方法、被测终端和检测终端	发明
一种节目源的保护方法及装置	发明
一种软件的保护方法及系统	发明
一种处理广告的方法、装置及系统	发明
一种机顶盒的数据管理方法及机顶盒	发明
一种获取节目信息的方法、装置及系统	发明
一种切换电视频道的方法、装置及系统	发明
一种数据库同步方法、服务器及系统	发明
一种多终端设备的遥控方法及相关装置、系统	发明
一种用户与设备的交互方法、装置以及系统	发明
一种机顶盒搜索节目的提示方法及相关设备	发明
一种软件运行状态监控方法及装置	发明
一种终端测试方法及终端	发明
一种数字电视搜台方法及数字电视终端	发明
一种搜台的方法及播放终端	发明
一种信息通知方法及服务器	发明
一种无线路由设备控制方法与装置	发明
一种车辆监控方法及相关设备、系统	发明
薄片检测装置和图像读取装置2	实用新型
一种本地媒体文件的扫描方法及系统	发明
一种识别台标的方法及相关设备、系统	发明
一种播放控制方法及终端	发明
一种播放终端获取节目内容的方法及播放终端	发明
一种遥控方法及设备	发明
一种菜单切换方法及终端	发明
一种信息校验方法、终端以及服务器	发明
一种机顶盒内存分配方法及装置	发明
一种菜单界面显示方法及数字电视接收终端	发明
一种信号接收检测方法及机顶盒	发明
网络终端产品的在线升级方法	发明
一种网络电视数据管理装置及系统	发明
嵌入式机顶盒调试、测试方法	发明
在嵌入系统的非易失存储器中进行数据操作的方法	发明
一种数字媒体终端播放广告的方法	发明
一种提高电视机终端设备数字字幕数据处理效率的方法	发明
一种实现数字电视中图文电子节目指南信息的方法及装置	发明
一种数字电视服务系统处理信息的方法及装置	发明
通过一种点阵字库实现多种字形大小的方法	发明
一种遥控器指令的识别方法、装置及家用电器	发明
一种数字电视广告的播放方法、系统及数字电视接收终端	发明
一种图形处理方法、装置及数字终端	发明
一种节目信息发送系统、方法以及接收终端	发明
一种低功耗待机的机顶盒	发明
一种数字电视接收机视频信号切换电路及方法	发明
一种双向交互型机顶盒的节能系统及双向交互型机顶盒	发明
IP机顶盒及在IP机顶盒中实现跨频点业务的方法	发明
数字电视机顶盒及其文件升级装置与方法	发明
数字电视终端及控制其外接设备电源开关的方法、装置	发明
基于数字电视签名的固件升级、固件封装方法与装置	发明
一种数字电视接收终端软件的升级方法、系统及终端	发明
一种数字电视接收终端软件的升级方法、系统及终端1	发明
一种数字电视接收终端软件的升级方法、系统及终端2	发明
一种数字电视的频道切换方法、系统及数字电视接收终端	发明
一种异种网络之间的通信方法及智能设备的互联网络	发明
一种频道的搜索方法、系统及数字电视接收终端	发明
一种机顶盒软件的加密保护方法、系统及机顶盒	发明
将节目流转换成传输流的方法和系统	发明
一种电子设备的自动测试系统	发明
数字电视接收机及其节目搜索、节目切换方法	发明
一种数字电视接收机实现多伴音的方法	发明
含有描述信息的构件及函数库的构建方法	发明
一种EPG存取存储方法和系统	发明
一种机顶盒黑屏时插播节目的方法	发明
一种机顶盒安全运行方法	发明
一种在curl库中实现资源缓存的方法	发明
一种数字电视机顶盒窗口图像处理方法和系统	发明
基于PID重构的数字电视节目处理方法	发明
嵌入式系统的文件操作方法	发明
一种机顶盒Loader模块升级方法及其机顶盒	发明
EPG数据单双向并行接收方法及其机顶盒	发明
数字电视接收机及其确定多级窗口剪切关系的方法	发明
数字电视接收机及解复用设备在混合应用环境中的操作方法	发明
一种数字电视接收终端数据共享的方法、装置以及系统	发明
嵌入式设备及其在OSD界面显示语言文字的方法	发明
一种用户操作数据的保存方法、系统及数字电视接收终端	发明
在单向数字电视接收终端放的互动影片生成方法及系统	发明
一种影片缩略图的压缩方法及压缩装置	发明
测试电子产品串口的方法和工装	发明
数字电视节目的播放系统、方法及数字电视接收终端	发明
一种数字电视接收终端及其广告数据处理方法	发明
一种印制电路板敷铜方法及敷铜印制电路板	发明
一种数字电视的数据处理系统及方法、数字电视接收终端	发明
一种数字电视信息播放方法及系统	发明
一种测试方法及测试设备	发明
一种基于机顶盒的节目显示系统及方法	发明
一种实现移动设备的交互方法、移动设备以及系统	发明
终端实现方法、计算机终端及电视接收系统	发明
卡拉OK业务的实现方法、终端、服务器端及系统	发明
卡拉OK业务的实现方法、终端、服务器端及系统1	发明
一种机顶盒存台极限的测试方法、服务器及系统	发明
机顶盒节目搜索方法及机顶盒节目搜索系统	发明
一种机顶盒的节目回放实现方法、机顶盒、服务器及系统	发明
一种机顶盒数据库的实现方法及机顶盒	发明
一种数字电视接收终端及其升级控制方法和装置	发明
数字电视节目切换方法、切换控制装置及机顶盒	发明
数字电视网络系统、数字电视一体机及其升级方法	发明
节目录制方法、录制节目的回放方法及机顶盒	发明
一种基于数字电视的节目预览方法及系统	发明
一种IPTV接收终端及其远程唤醒方法、系统	发明
一种程序运行方法及机顶盒	发明
一种机顶盒修复方法、系统、机顶盒及服务器	发明
一种定位方法及装置	发明
信息提示方法以及对应的信息提示系统、终端、前端设备	发明
一种对电视节目进行排序的方法和装置	发明
一种广告播放系统和方法	发明
一种遥控方法及遥控器	发明
机插电子元器件的PCB板封装设计方法及PCB板	发明
一种检测供电电压极限值的方法及装置	发明
一种节目排序方法及机顶盒	发明
一种检测逻辑电平极限值的方法及装置	发明
一种闪存烧录方法、烧录设备及烧录系统	发明
一种无线连接器、机顶盒及智能家电控制系统	发明
一种紧急事件获取方法及终端	发明
数字电视接收终端	发明
一种遥控器测试装置及方法	发明
一种机顶盒以及基于机顶盒的频道选择方法	发明
高级安全数字电视机顶盒的一种生产流程	发明
一种数字电视节目录制保护方法、系统及数字电视终端	发明
一种手机终端和充电方法	发明
数字电视接收终端、应急广播启动方法和系统	发明
按键检测装置及方法	发明
一种机顶盒开机引导方法及装置	发明
一种处理双向业务的方法、系统以及相关设备	发明
一种手机供电装置	发明
一种具有保护层的纸基印刷电路板及其制备方法	发明
一种播放节目内容的方法及装置	发明
一种用户界面的控制方法及装置	发明
一种遥控控制方法、显示控制装置、遥控器及系统	发明
一种示波器	发明
一种播放多媒体文件的方法及装置	发明
一种电视信号提示方法及相应的装置和系统	发明
一种用于限制收看电视时间的装置及方法	发明
一种实现FLV视频播放的方法及装置	发明
一种机顶盒的页面显示方法及机顶盒设备	发明
一种利用机顶盒浏览网页的方法和机顶盒	发明
一种机顶盒测试方法、播出卡、机顶盒、服务器和系统	发明
一种信息发布方法及设备、系统	发明
广播节目背景图片显示方法、装置和系统	发明
一种辅助校准卫星信号的方法及装置	发明
一种数字电视接收终端的自动测试方法及自动测试系统	发明
一种文件的保护方法及系统	发明
一种设备测试的方法及测试装置	发明
一种感应式数据传输方法、数字终端及移动终端	发明
一种波形和信号测试装置及方法	发明
机顶盒、收视率实时统计方法及系统	发明
实现喜爱节目指南的方法和数字电视接收终端	发明
一种信息发布方法、系统及数字电视接收终端	发明
一种数字电视搜索节目的方法和装置	发明
一种机顶盒及其数字电视换台的方法	发明
一种处理数模混合信号的方法及机顶盒	发明
一种缓冲区中媒体流的管理方法及装置	发明
一种视频处理过程中缩略图提取方法及装置	发明
一种机顶盒存台数量的优化方法及装置	发明
一种光线遥控定位的方法、装置及系统	发明
DiSEqC设备的输入端口配置方法、装置及机顶盒	发明
一种红外串口通信方法和装置	发明
一种终端的配对方法、终端及系统	发明
一种机顶盒测试方法、装置及系统	发明
一种基于用户操作日志的EPG校准系统及方法	发明
一种IP视频流复用方法及其系统	发明
一种EPG栏目生成方法	发明
机顶盒、采用拼音输入实现机顶盒操作的方法	发明
基于与非型闪存存储设备的系统软件升级方法	发明
一种实现机顶盒菜单快捷方式的方法及机顶盒	发明
PCB板成品绝缘可靠性测试的图形结构及其方法	发明
机顶盒动态信息显示方式	发明
一种主板散热装置及具有该主板散热装置的机顶盒	发明
一种机顶盒节目信息更新的方法、机顶盒、服务器及系统	发明
获取媒体文件的元数据信息的方法、系统及多媒体播放器	发明
基于移动终端显示数字电视内容的方法和系统及其装置	发明
电视游戏的实现方法及系统、数字电视终端	发明
一种节目排序方法和数字电视接收终端	发明
红外遥控信号传输方法及系统、红外接收和发射装置	发明
业务数据播放方法、数字电视接收终端和前端服务器	发明
节目播放提示方法、机顶盒及机顶盒进行时间提示的方法	发明
一种用户设备启动方法及用户设备	发明
基于数字电视终端实现对讲功能的方法、装置及系统	发明
一种网页焦点元素的切换方法及数字电视接收终端	发明
一种媒体流播放方法及系统	发明
一种网页链接定位方法及装置	发明
一种支持多台电视机终端的机顶盒及方法	发明
一种在真空荧光显示器上显示字符的方法和装置	发明
一种耐压测试辅助机构及测试方法	发明
一种事件预约提示方法及机顶盒	发明
一种缩放的方法及装置	发明
一种用户界面的操作控制方法及装置	发明
一种HDCP功能测试方法、被测终端和检测终端	发明
数字电视接收终端、将数据写入闪存的方法及系统	发明
一种数字电视接收终端的管理方法及装置	发明
一种输入事件管理方法及装置	发明
一种存储设备的固件升级的方法及装置	发明
一种机顶盒升级方法及设备	发明
一种数字电视控制脚本运行方法及装置	发明
一种功能键输入方法、嵌入式设备及功能键输入系统	发明
一种流媒体协议的扩展方法及装置	发明
一种传输流的共享方法	发明
一种数据处理的方法及数字电视终端	发明
一种网络接入的方法、网关及系统	发明
控制播放电视节目的方法及数字电视终端	发明
一种手机触摸屏性能测试的方法及装置、系统	发明
进入睡眠及唤醒模式的方法及系统	发明
一种自动控制频道音量的方法及数字电视终端	发明
一种视频播放自适应调节的方法及装置	发明
一种光线遥控定位的方法、装置及系统1	发明
机顶盒应用程序的更新方法及系统	发明
一种鼠标控制数字电视终端的方法及数字电视终端	发明
一种设定避开障碍物投影的方法及设备	发明
一种数字电视用户的分类方法、装置及系统	发明
一种自动化测试方法和系统	发明
一种移动终端来电的提示方法及数字电视终端	发明
一种输入法及数字电视终端	发明
一种基于摄像头的控制方法和移动终端	发明
一种移动通信方法、移动通信服务器以及系统	发明
一种资源访问处理方法及控制服务器	发明
一种电器控制方法及系统	发明
一种节目源的保护方法及装置	发明
一种数字电视接收终端的节能方法及数字电视接收终端	发明
一种调整天线位置的方法及数字电视终端	发明
一种控制电视终端的方法、系统以及数字电视机顶盒	发明
对数字电视终端的断电控制方法、装置以及数字电视终端	发明
一种机顶盒供电电路及控制机顶盒供电电压的方法	发明
一种机顶盒的保护方法、设备及系统	发明
一种数字电视终端及数字电视业务的管理方法	发明
一种自动获取节目信号源的方法及数字电视终端	发明
一种控制设备电源的方法及控制终端	发明
一种视频共享的方法及数字电视终端	发明
一种电视终端的控制方法及电视终端	发明
一种软件的烧录方法	发明
一种自动供电的方法及装置	发明
一种预警的方法、终端、服务器及其系统	发明
一种数字电视接收终端及其切换频道的方法	发明
一种稳压器测试的方法、测试装置、控制设备及其系统	发明
一种在机顶盒中实现信号加密的方法、相关装置及系统	发明
一种数字电视终端的解锁方法及数字电视终端	发明
一种嵌入式软件测试监控方法及系统	发明
一种信号处理方法及相关装置	发明
一种存取数据的操作方法和数据处理设备	发明
在数字电视终端中实现安全保护的方法及数字电视终端	发明
一种wifi设备软件升级的方法及wifi设备和系统	发明
一种用于数字电视机顶盒的抑制二次谐波的方法和装置	发明
一种条件接收的方法、设备及系统	发明
一种机顶盒的自动恢复方法及设备	发明
一种音效调节的方法、设备及系统	发明
一种节目播放的方法及设备	发明
一种安全下载方法及数字电视接收终端	发明
一种图像数据点阵的处理方法及装置	发明
一种管理网络接入设备的方法	发明
一种基于xml的遥控器键值配置方法和系统	发明
一种软件的保护方法及系统	发明
一种测试电子设备性能的方法、设备及系统	发明
一种控制节目音量的方法及终端	发明
一种自适应用户身份的人机交互方法和装置	发明
一种终端资源访问控制方法和系统	发明
一种基于在线服务的自动纠错的方法和系统	发明
一种密码处理方法、装置及终端	发明
一种基于android超级权限方法和装置	发明
一种界面换肤方法及装置	发明
一种android系统的升级方法和装置	发明
一种登录机顶盒的方法及终端	发明
一种自动防止频点冲突的方法和装置	发明
一种数字电视定时控制的方法和装置	发明
一种节目列表推送方法和装置	发明
一种操作系统优化的方法及装置	发明
一种智能终端测试方法及装置	发明
一种快速上线的方法及装置	发明
一种节目搜索的方法及数字电视终端	发明
一种选项卡布局方法及装置	发明
一种播放电视节目的方法及装置	发明
一种二维码识别方法、机顶盒及系统	发明
一种故障修复方法及装置、系统	发明
一种软件授权使用的方法及系统	发明
一种动态设置option60的方法、网络设备以及前端	发明
一种机顶盒升级方法及装置	发明
一种资源管理方法及终端设备	发明
一种同步显示的方法、终端及系统	发明
一种确定机顶盒分辨率的方法及装置	发明
一种字符的处理方法、装置及机顶盒	发明
一种操作机顶盒的方法及装置	发明
一种数字电视的音视频共享方法、终端及系统	发明
一种按键处理方法、装置及系统	发明
一种节目关联方法及机顶盒	发明
一种多屏互动的方法、装置及系统	发明
一种广告过滤的方法、媒体服务器、视频接收终端及系统	发明
一种视频播放的管理控制方法及装置、终端设备	发明
一种批量传输缩略图的方法及相关设备	发明
一种电视节目图标的生成方法和装置	发明
一种电视节目预订方法、服务器、客户端以及系统	发明
一种数据处理的方法、装置及系统	发明
一种内容匹配方法、装置及系统	发明
一种视频文件的处理及播放方法、装置及系统	发明
一种通过语音网络传输文字信息的方法、装置及系统	发明
一种基于HTTP实时流媒体协议的电视节目传输方法及装置	发明
一种生成字幕的方法及终端	发明
一种防止Android智能机顶盒非正常刷机的方法及装置	发明
一种家电控制的方法及终端	发明
一种用于flash存储数据的方法及装置	发明
一种视频通话的转接方法、终端及系统	发明
节目搜索系统及方法	发明
一种推荐节目的方法及系统	发明
一种电视终端与手持终端的通信方法及系统	发明
一种软件升级的方法及装置	发明
一种启用安全功能的方法和终端	发明
一种防止误操作的方法及终端	发明
一种语音识别方法、装置及终端	发明
一种数码管	发明
一种多媒体播放方法及相关设备	发明
一种状态切换方法及装置	发明
一种广播通道与宽带通道的控制方法及终端	发明
一种路由属性设置方法、数字电视接收终端及路由服务器	发明
机顶盒升级方法及系统、机顶盒	发明
一种序列化生产方法及控制终端	发明
一种机顶盒启动方法、机顶盒及系统	发明
可旋转电源适配器结构及网络电视机顶盒	发明
一种节目重复播放的方法和终端	发明
一种序列化启动安全功能的方法和装置	发明
一种数字电视控制方法、机顶盒及系统	发明
一种背景音乐控制方法、终端以及系统	发明
一种处理广告的方法、装置及系统	发明
一种流媒体传输控制方法及流媒体服务器	发明
一种音视频的播放方法及播放设备	发明
一种更新操作系统方法和装置	发明
一种POE多媒体终端	发明
接口检测装置及方法	发明
一种机顶盒升级方法、机顶盒、服务器和系统	发明
一种节目数据处理的方法及数字电视终端	发明
一种根据社交信息处理节目数据的方法与装置	发明
一种节目的播放方法及装置	发明
一种电视界面交互方法、装置及机顶盒	发明
一种用户信息共享的方法、设备及系统	发明
一种社交关系管理的方法、设备及系统	发明
一种移动终端与机顶盒的配对方法及移动终端	发明
一种智能设备的遥控方法及相关设备、系统	发明
一种数据库同步方法、服务器及系统	发明
一种本地媒体文件的扫描方法及系统	发明
一种识别台标的方法及相关设备、系统	发明
一种播放控制方法及终端	发明
一种播放终端获取节目内容的方法及播放终端	发明
一种遥控方法及设备	发明
一种信息校验方法、终端以及服务器	发明
一种信号接收检测方法及机顶盒	发明
一种节目播放方法和相关装置及系统	发明
一种节目预览方法及装置	发明
一种账号登录方法及终端	发明
资源共享方法和相关装置及系统	发明
一种智能设备的网络配置方法及系统	发明
一种光线的调节方法及装置	发明
一种菜单切换方法及用户终端	发明
一种解扰密钥集合更新方法及机顶盒	发明
一种可穿戴物品呈现的方法及装置	发明
一种分布式网络电视直播方法、装置、视频网关及系统	发明
一种数据传输方法以及装置、系统	发明
一种多模式电视信号的接收方法及数字电视接收终端	发明
一种控制数字电视接收终端的方法及终端	发明
一种欠过压保护电路以及机顶盒	发明
一种信号传输管理方法及机顶盒	发明
多业务的硬件资源调度方法、系统及数字电视	发明
一种基于Linux系统的驱动模块升级方法及装置	发明
一种多媒体内容播放方法及用户终端	发明
一种远程内容共享方法、服务器及终端	发明
一种菜单界面显示方法及数字电视接收终端	发明
一种调节电视节目音量的方法、装置及数字电视接收终端	发明
数字电视接收终端的强制重启方法及数字电视接收终端	发明
一种机顶盒在线升级方法、相关装置及机顶盒	发明
一种机顶盒业务推送方法、机顶盒及相关服务器	发明
一种机顶盒升级程序配置方法及装置	发明
一种基于机顶盒的wifi模块固件升级方法及装置	发明
一种源代码的编译方法及相关设备	发明
电源适配器测试工装	发明
通过手持终端向单向机顶盒推送节目的方法、装置及系统	发明
一种密码生成、认证方法、相关装置及系统	发明
一种测试机顶盒高频头灵敏度的方法及相关装置、系统	发明
一种节目推荐方法及数字电视接收终端	发明
一种视频解码及画面输出的质量检测方法及系统	发明
一种自动编译和发布的实现方法及系统	发明
一种机顶盒数据处理方法及机顶盒	发明
一种广告数据管理方法及广告管理服务端	发明
一种资源访问方法及系统	发明
一种基于蓝牙的电视遥控器位置提醒方法及系统	发明
一种出厂参数烧录方法及待烧录设备、烧录工具设备	发明
一种基于机顶盒的用户交互界面推荐方法及系统	发明
一种卡片的条码自动扫描设备	发明
一种桌面数据后台编辑方法及桌面数据编辑服务端	发明
一种智能电视桌面后台管理方法及服务器	发明
一种智能电视桌面后台推送方法及服务器	发明
一种机顶盒用户界面推荐方法及相关设备	发明
一种音频文件处理方法及系统	发明
一种机顶盒测试方法及用户终端	发明
一种电子节目指南建立方法及机顶盒	发明
一种机顶盒系统异常状态恢复方法及机顶盒	发明
一种遥控器升级方法及机顶盒	发明
一种机顶盒写号方法、机顶盒及机顶盒写号服务端	发明
一种用户界面呈现的方法及装置	发明
一种遥控器管理方法及终端设备	发明
一种机顶盒进行蓝牙匹配的方法及机顶盒	发明
一种远程调试路由器的方法及服务器、路由器	发明
一种机顶盒自动检测方法及终端	发明
一种路由器广告推送方法及装置	发明
一种电源测试方法及系统	发明
侧光源导光装置	发明
一种机顶盒的数据配置共享方法及系统	发明
一种前端控制机顶盒终端的方法及系统	发明
EGP信息获取系统和方法	发明
一种单向DVB网络信令数据在双向网络的传输方法	发明
一种网络节目信息与其回看时移数据的关联方法	发明
在嵌入系统的非易失存储器中进行数据操作的方法	发明
节目录制方法、录制节目的回放方法及机顶盒	发明
一种IP视频流复用方法及其系统	发明
PCB板成品绝缘可靠性测试的图形结构及其方法	发明
机顶盒、采用拼音输入实现机顶盒操作的方法	发明
一种主板散热装置及具有该主板散热装置的机顶盒	发明
一种节目排序方法和数字电视接收终端	发明
实现喜爱节目指南的方法和数字电视接收终端	发明
一种用户设备启动方法及用户设备	发明
一种在真空荧光显示器上显示字符的方法和装置	发明
手机(U200)	外观设计
手机（D100）	外观设计
机顶盒（3Y）	外观设计
手机(M200)	外观设计
一种支持多台电视机终端的机顶盒及方法	发明
一种网页焦点元素的切换方法及数字电视接收终端	发明
一种信息发布方法、系统及数字电视接收终端	发明
数字电视接收终端、将数据写入闪存的方法及系统	发明
一种流媒体协议的扩展方法及装置	发明
一种数字电视控制脚本运行方法及装置	发明
一种传输流的共享方法	发明
一种数据处理的方法及数字电视终端	发明
控制播放电视节目的方法及数字电视终端	发明
一种光线遥控定位的方法、装置及系统	发明
一种手机触摸屏性能测试的方法及装置、系统	发明
一种自动控制频道音量的方法及数字电视终端	发明
一种设定避开障碍物投影的方法及设备	发明
机顶盒应用程序的更新方法及系统	发明
一种基于摄像头的控制方法和移动终端	发明
一种数字电视终端及数字电视业务的管理方法	发明
一种预警的方法、终端、服务器及其系统	发明
一种电视终端的控制方法及电视终端	发明
一种软件的烧录方法	发明
一种调整天线位置的方法及数字电视终端	发明
一种自动获取节目信号源的方法及数字电视终端	发明
一种控制电视终端的方法、系统以及数字电视机顶盒	发明
一种机顶盒的自动恢复方法及设备	发明
一种数字电视用户的分类方法、装置及系统	发明
一种网络接入的方法、网关及系统	发明
一种机顶盒的保护方法、设备及系统	发明
一种测试电子设备性能的方法、设备及系统	发明
一种安全下载方法及数字电视接收终端	发明
一种控制节目音量的方法及终端	发明
一种基于在线服务的自动纠错的方法和系统	发明
一种wifi设备软件升级的方法及wifi设备和系统	发明
一种条件接收的方法、设备及系统	发明
一种动态设置option60的方法、网络设备以及前端	发明
一种密码处理方法、装置及终端	发明
一种字符的处理方法、装置及机顶盒	发明
一种节目播放的方法及设备	发明
一种批量传输缩略图的方法及相关设备	发明
一种按键处理方法、装置及系统	发明
一种电视节目图标的生成方法和装置	发明
一种防止Android智能机顶盒非正常刷机的方法及装置	发明
节目搜索系统及方法	发明
一种登录机顶盒的方法及终端	发明
一种数据处理的方法、装置及系统	发明
一种用于flash存储数据的方法及装置	发明
一种终端的配对方法、终端及系统	发明
一种启用安全功能的方法和终端	发明
数字电视机顶盒（16F）	外观设计
数字电视机顶盒（27K）	外观设计
数字机顶盒（21F）	外观设计
数字机顶盒（30K）	外观设计
数字机顶盒（15K）	外观设计
数字机顶盒（13K）	外观设计
数字机顶盒（32K）	外观设计
数字机顶盒（32K）1	外观设计
数字机顶盒（53K）	外观设计
数字电视棒（7G）	外观设计
数字机顶盒（44K）	外观设计
数字机顶盒（37K）	外观设计
数字电视棒（5g）	外观设计
移动电源（9P）	外观设计
一种机顶盒测试方法、装置及系统	发明
一种音视频的播放方法及播放设备	发明
一种移动终端与机顶盒的配对方法及移动终端	发明
数字机顶盒（55K）	外观设计
数字机顶盒（51K）	外观设计
数字机顶盒（46K）	外观设计
机顶盒（56K）	外观设计
机顶盒（5G-C）	外观设计
遥控器（7R）	外观设计
遥控器（51K）	外观设计
遥控器（10R）	外观设计
一种PCB板插件装置	实用新型
一种物料盒	实用新型
一种PCB周转车	实用新型
一种智能卡卡座和机顶盒	实用新型
条形码粘贴装置	实用新型
一种BGA植球装置	实用新型
CA卡座结构及其机顶盒	实用新型
电子设备及其电源保护电路	实用新型
扭脚治具	实用新型
一种机顶盒升级装置	实用新型
一种锡液高度检测装置	实用新型
一种焊接夹具	实用新型
机顶盒	实用新型
侧光源导光装置	实用新型
遥控器（11R）	外观设计
遥控器（I71S）	外观设计
机顶盒（1J）	外观设计
包装盒	外观设计
机顶盒（I71S）	外观设计
机顶盒（29K）	外观设计
机顶盒1	外观设计
用于机顶盒的图形用户界面	外观设计
机顶盒2	外观设计
机顶盒3	外观设计
路由器	外观设计
一种电子设备的测试装置	实用新型
导光装置及电子设备	实用新型
一种套模组件	实用新型
推式电源开关及电子产品	实用新型
一种PCB分板边装置	实用新型
一种导光柱和电子设备	实用新型
一种wifi天线和机顶盒	实用新型
一种导轨组件和机顶盒	实用新型
电子设备及按键机构	实用新型
一种具wifi功能的机顶盒	实用新型
包装盒1	实用新型
一种印刷电路板多向调节过炉治具	实用新型
包装盒及智能插座组件	实用新型
一种照明控制电路及机顶盒	实用新型
一种具有灭蚊功能的机顶盒	实用新型
一种机顶盒的自动开关机测试系统	实用新型
一种网络机顶盒的测试装置	实用新型
一种可接收多路信号且同时多路输出的机顶盒	实用新型
[truncated: 153,160 more rows]
